# Supplementary material for: Transcriptome and Metabolome Analyses Provide Insights into the Stomium Degeneration Mechanism in Lily
Source: Int J Mol Sci. 2021 Nov 9;22(22):12124. doi: 10.3390/ijms222212124 (PMC8619306; doi:10.3390/ijms222212124)
Supplement: Supplementary file 1 [file ijms-22-12124-s001.zip]

Archive with 8 entries (8 files):
- Figure.S1 The disstribution of annotated species.jpg
- Figure.S2  Correlation analysis of the 49 TFs.jpg
- Table S1 Statistics of Illumina sequencing data.xls
- Table S2 The summary of the database annotation.xls
- Table S3 The expression level of DEGs related septum degeneration.xlsx
- Table S4 The Correlation analysis of the 49 TFs.xlsx
- Table S5 Main metabolites of enrichments pathway from S6 cm-vs-S8 cm.xls
- Table S6 The primers of genes related septum degeneration.xlsx
