# Supplementary material for: Transcriptome and Metabolome Analyses Provide Insights into the Stomium Degeneration Mechanism in Lily
Source: Int J Mol Sci. 2021 Nov 9;22(22):12124. doi: 10.3390/ijms222212124 (PMC8619306; doi:10.3390/ijms222212124)
Supplement: Supplementary file 1 [file ijms-22-12124-s001.zip › Table S1 Statistics of Illumina sequencing data.xls]

## Sheet: Sheet1
Sample	raw reads	Raw bases	Clean reads	Clean bases	Valid bases	Q30	GC
5cm_1	47.40M	7.11G	46.66M	6.73G	0.9464	0.9541	0.4962
5cm_2	48.78M	7.32G	47.99M	6.92G	0.9463	0.954	0.497
5cm_3	47.30M	7.10G	46.58M	6.73G	0.949	0.9544	0.4954
6cm_1	53.93M	7.90G	52.73M	7.38G	0.9348	0.8919	0.4902
6cm_2	55.86M	8.18G	55.14M	7.71G	0.9434	0.9113	0.4935
6cm_3	54.32M	7.95G	53.55M	7.47G	0.9392	0.9221	0.4946
7cm_1	50.78M	7.43G	49.43M	6.86G	0.9228	0.8924	0.4954
7cm_2	52.16M	7.64G	51.15M	7.12G	0.9321	0.8983	0.4941
7cm_3	47.95M	7.02G	46.96M	6.58G	0.9372	0.904	0.4954
8cm_1	54.94M	8.04G	54.40M	7.63G	0.9489	0.9246	0.4955
8cm_2	52.05M	7.62G	50.86M	7.08G	0.9286	0.9035	0.4945
8cm_3	56.76M	8.31G	55.69M	7.81G	0.9403	0.905	0.4955
9cm-1	47.36M	7.10G	46.61M	6.66G	0.9379	0.9531	0.5019
9cm_2	49.50M	7.43G	48.75M	7.00G	0.9432	0.9541	0.5016
9cm_3	49.85M	7.48G	49.06M	7.04G	0.941	0.954	0.5022
