# Supplementary material for: Transcriptome and Metabolome Analyses Provide Insights into the Stomium Degeneration Mechanism in Lily
Source: Int J Mol Sci. 2021 Nov 9;22(22):12124. doi: 10.3390/ijms222212124 (PMC8619306; doi:10.3390/ijms222212124)
Supplement: Supplementary file 1 [file ijms-22-12124-s001.zip › Table S2 The summary of the database annotation.xls]

#Anno_Database	Annotated_Number	300<=length<1000	length>=1000
NR	26962(57.62 %)	10057(21.49 %)	16905(36.13 %)
Swissprot	20693(44.22 %)	6622(14.15 %)	14071(30.07 %)
KEGG	6044(12.92 %)	1990(4.25 %)	4054(8.66 %)
KOG	15862(33.90 %)	5116(10.93 %)	10746(22.96 %)
eggNOG	24982(53.39 %)	8614(18.41 %)	16368(34.98 %)
GO	18021(38.51 %)	5666(12.11 %)	12355(26.40 %)
Pfam	18445(39.42 %)	4748(10.15 %)	13697(29.27 %)
