# Supplementary material for: Transcriptome and Metabolome Analyses Provide Insights into the Stomium Degeneration Mechanism in Lily
Source: Int J Mol Sci. 2021 Nov 9;22(22):12124. doi: 10.3390/ijms222212124 (PMC8619306; doi:10.3390/ijms222212124)
Supplement: Supplementary file 1 [file ijms-22-12124-s001.zip › Table S3 The expression level of DEGs related septum degeneration.xlsx]

## Sheet: Sheet1
Gene-ID		S5cm	S6cm	S7cm	S8cm	S9cm	KEGG Description					NR annotation
auxin
TRINITY_DN25809_c0_g1_i6_1_2		35.6136	70.5887	52.0691	17.5654	18.0606	auxin influx carrier (AUX1 LAX family)					auxin influx carrier protein AUX1
TRINITY_DN23585_c0_g1_i1_2_2		55.2975	77.4125	55.3665	26.4558	30.47	transport inhibitor response 1					protein TRANSPORT INHIBITOR RESPONSE 1-like
TRINITY_DN21346_c0_g1_i3_2_2		7.2176	6.94569	10.3813	56.9021	59.8521	auxin-responsive protein IAA					auxin-responsive protein IAA6 isoform X2 [Elaeis guineensis]
TRINITY_DN6422_c0_g1_i1_1_1		98.2165	25.2415	15.1374	7.93831	1.57092	auxin-responsive protein IAA					auxin-responsive protein IAA16 isoform X2 [Elaeis guineensis]
TRINITY_DN7371_c0_g1_i1_1_1		138.614	53.4673	14.8539	9.28464	19.3905	auxin-responsive protein IAA					auxin-responsive protein IAA17 [Lilium regale]
TRINITY_DN18566_c0_g3_i2_1_2		208.858	62.9158	24.3524	14.4883	46.374	auxin-responsive protein IAA					auxin-responsive protein IAA17 [Lilium regale]
TRINITY_DN6130_c0_g1_i1_3_1		17.0205	14.0013	9.09826	42.6687	67.1389	auxin response factor					auxin response factor 9 [Elaeis guineensis]
TRINITY_DN18651_c0_g1_i2_2_2		21.798	9.23092	6.31899	22.5662	46.3559	auxin responsive GH3 gene family					PREDICTED: probable indole-3-acetic acid-amido synthetase GH3.1 [Musa acuminata subsp. malaccensis]
TRINITY_DN23568_c0_g1_i1_1_2		36.6679	23.5023	14.1227	6.27877	37.1576	auxin responsive GH3 gene family					PREDICTED: probable indole-3-acetic acid-amido synthetase GH3.1 [Musa acuminata subsp. malaccensis]
TRINITY_DN16905_c0_g1_i1_3_1		20.1677	18.537	22.8985	69.0931	95.9357	auxin responsive GH3 gene family					indole-3-acetic acid-amido synthetase GH3.17 [Elaeis guineensis]
TRINITY_DN21146_c0_g1_i2_2_2		2.01042	2.68818	2.4886	6.37612	25.901	SAUR family protein					auxin-responsive protein SAUR21-like [Ananas comosus]
TRINITY_DN7484_c0_g1_i1_2_1		4.14817	4.82704	14.1765	10.8292	8.93748	SAUR family protein					auxin-induced protein 6B [Rhodamnia argentea]
TRINITY_DN3438_c0_g1_i1_1_2		47.4621	9.62899	3.55316	1.43598	9.56672	SAUR family protein					auxin-responsive protein SAUR71 [Phoenix dactylifera]
TRINITY_DN16038_c0_g1_i2_2_2		6.47059	5.95512	22.6998	43.1271	56.7237	SAUR family protein					hypothetical protein C4D60_Mb06t32260 [Musa balbisiana]
JA
TRINITY_DN26137_c3_g3_i2_1_2		8.55287	17.713	10.634	0.0877475	0.0347497	transcription factor MYC2					transcription factor MYC2 [Lilium regale]
TRINITY_DN20372_c0_g1_i1_2_2		14.846	15.7146	8.50339	6.34397	2.71152	jasmonate ZIM domain-containing protein					hypothetical protein C4D60_Mb06t11680 [Musa balbisiana]
TRINITY_DN19713_c0_g1_i18_2_1		149.184	108.004	9.87075	0.208202	0.192325	jasmonate ZIM domain-containing protein					protein TIFY 6b-like isoform X1 [Phoenix dactylifera]
TRINITY_DN16102_c0_g1_i3_3_1		10.9613	8.34339	12.2369	15.4849	23.6508	jasmonate ZIM domain-containing protein					pnFL-2 [Zea mays]
TRINITY_DN19712_c0_g1_i9_2_1		264.778	60.8869	2.63971	0.0230562	0.662552	jasmonate ZIM domain-containing protein					protein TIFY 6b-like [Phalaenopsis equestris]
TRINITY_DN20767_c0_g1_i1_2_2		175.871	90.6187	7.63007	0.0982429	0.199376	jasmonate ZIM domain-containing protein					protein TIFY 6a-like isoform X1 [Phalaenopsis equestris]
TRINITY_DN14992_c0_g1_i2_3_1		3071.85	308.736	11.8018	0.644354	6.94915	jasmonate ZIM domain-containing protein					hypothetical protein C4D60_Mb05t11790 [Musa balbisiana]
TRINITY_DN22310_c0_g1_i1_2_2		35.1452	15.0359	11.9014	45.3972	78.3194	jasmonic acid-amino synthetase					jasmonic acid-amido synthetase JAR1, partial [Lilium formosanum x Lilium longiflorum]
Abscisic acid
TRINITY_DN21327_c0_g1_i1_1_2		16.5267	13.5375	8.37353	4.36971	2.44052	abscisic acid receptor PYR/PYL family					abscisic acid receptor PYL8-like [Dendrobium catenatum]
TRINITY_DN26113_c1_g1_i1_1_2		56.2683	22.0236	1.8392	0.552597	3.94056	protein phosphatase 2C					putative protein phosphatase 2C 8 [Apostasia shenzhenica]
TRINITY_DN14861_c0_g1_i2_1_1		64.3196	83.8108	22.6622	23.9354	27.3492	protein phosphatase 2C					probable protein phosphatase 2C 24 [Phoenix dactylifera]
TRINITY_DN17190_c0_g1_i2_3_1		9.12664	10.4966	11.355	36.548	78.3363	protein phosphatase 2C					PREDICTED: probable protein phosphatase 2C 51 isoform X1 [Musa acuminata subsp. malaccensis]
TRINITY_DN17410_c0_g6_i1_3_1		0.404639	4.33643e-67	0.0983741	1.0973	42.7897	protein phosphatase 2C					putative protein phosphatase 2C 51 [Populus alba]
TRINITY_DN14877_c0_g1_i2_3_1		19.5177	37.2943	96.5416	151.991	131.612	serine/threonine-protein kinase SRK2					serine/threonine-protein kinase SAPK3 [Elaeis guineensis]
TRINITY_DN16597_c0_g1_i4_1_2		45.729	77.4212	61.3112	26.3654	45.451	serine/threonine-protein kinase SRK2					serine/threonine-protein kinase SAPK7-like isoform X1 [Asparagus officinalis]
TRINITY_DN28548_c0_g1_i1_2_2		18.493	61.4033	130.449	269.317	192.135	ABA responsive element binding factor					--
Salicylic
TRINITY_DN25685_c0_g1_i1_2_2		54.1509	78.6952	45.1774	22.3491	23.5526	regulatory protein NPR1					non-expressor of pathogenesis-related 1 [Lilium hybrid division VII]
TRINITY_DN18296_c0_g1_i10_1_1		56.2824	34.7479	3.56651	1.58335	1.30292	transcription factor TGA					transcription factor TGAL5 [Elaeis guineensis]
TRINITY_DN4248_c0_g1_i1_1_1		43.041	37.8728	18.8027	11.8201	20.269	transcription factor TGA					bZIP transcription factor TGA10-like [Phoenix dactylifera]
TRINITY_DN17182_c0_g1_i2_1_1		53.81	38.8453	21.0667	4.75052	2.70409	transcription factor TGA					bZIP transcription factor TGA10 isoform X4 [Asparagus officinalis]
TRINITY_DN17573_c0_g1_i10_2_1		192.816	130.334	69.5056	11.0533	14.5806	transcription factor TGA					bZIP transcription factor TGA10-like [Phoenix dactylifera]
Ethylene
TRINITY_DN17815_c0_g1_i6_3_1		31.9	4.73498	8.99718	18.6816	16.061	ethylene receptor					ethylene receptor 2 [Elaeis guineensis]
TRINITY_DN12610_c0_g1_i2_1_2		9.16439	5.31516	8.64024	0.169832	0.020081	ethylene-insensitive protein 2					Ethylene-insensitive protein 2 [Ananas comosus]
TRINITY_DN20368_c0_g1_i1_2_2		5.54756	5.31311	8.95402	13.3351	11.2508	ethylene-insensitive protein 3					ethylene insensitive 3, partial [Lilium regale]
Giberellin
TRINITY_DN22973_c0_g1_i4_1_2		93.36	17.7705	7.07215	2.39027	8.31111	F-box protein GID2					F-box protein GID2 [Elaeis guineensis]
TRINITY_DN16265_c0_g1_i2_2_1		57.36	45.9337	29.6039	13.9662	9.20626	F-box protein GID2					F-box protein GID2 [Elaeis guineensis]
TRINITY_DN15762_c0_g1_i1_2_2		12.5335	17.6515	17.7321	5.08417	3.33587	DELLA protein					DELLA protein GAI, partial [Lilium formosanum x Lilium longiflorum]
Cytokinine
TRINITY_DN19339_c1_g2_i1_1_1		76.9659	73.0484	56.0574	15.2298	0.177427	histidine-containing phosphotransfer peotein					pseudo histidine-containing phosphotransfer protein 5 isoform X1 [Elaeis guineensis]
TRINITY_DN25721_c0_g1_i16_1_2		18.6904	27.4232	3.57643	0.55168	1.04519	two-component response regulator ARR-A family					PREDICTED: two-component response regulator ARR8-like isoform X1 [Nicotiana sylvestris]
TRINITY_DN15627_c0_g1_i1_2_2		186.783	191.876	16.8809	3.22782	7.09517	two-component response regulator ARR-A family					PREDICTED: two-component response regulator ORR10 [Musa acuminata subsp. malaccensis]
TRINITY_DN17076_c0_g1_i4_2_1		61.5386	43.9364	1.49723	0.10836	0.364968	two-component response regulator ARR-A family					two-component response regulator ORR9 [Elaeis guineensis]
