# Supplementary material for: Transcriptome and Metabolome Analyses Provide Insights into the Stomium Degeneration Mechanism in Lily
Source: Int J Mol Sci. 2021 Nov 9;22(22):12124. doi: 10.3390/ijms222212124 (PMC8619306; doi:10.3390/ijms222212124)
Supplement: Supplementary file 1 [file ijms-22-12124-s001.zip › Table S4 The Correlation analysis of the 49 TFs.xlsx]

## Sheet: Sheet1
gene_id	S5cm__1	S5cm__2	S5cm__3	S6cm__1	S6cm__2	S6cm__3	S7cm__1	S7cm__2	S7cm__3	S8cm__1	S8cm__2	S8cm__3	S9cm__1	S9cm__2	S9cm__3	NR id	NR annotation	Swissprot id	Swissprot annotation	KEGG id	KO	KEGG gene name	KEGG description	Pathway	Pathway definition	KOG id	KOG defination	KOG code	KOG categories	KOG class	eggNOG abbreviation	eggNOG id	eggNOG description	GO annotation	Pfam IDs	Pfam Description	iTAK_type	Family
TRINITY_DN16373_c0_g1_i1_2_2	1.53202e-09	0.316518	0.615713	16.4439	13.222	17.1319	198.424	214.153	214.89	702.993	878.476	777.384	348.26	316.704	263.649	AMO43680.1	R2R3-MYB transcription factor [Lilium hybrid cultivar]	E0CJS3|EOBII_PETHY	MYB-like transcription factor EOBII EOBII OS=Petunia hybrida (Petunia) GN=EOBII PE=2 SV=1	--	--	--	--	--	--	KOG0048	Transcription factor, Myb superfamily	[K]	INFORMATION STORAGE AND PROCESSING	Transcription	K	COG5147	Myblike DNAbinding domain containing protein	--	--	--	0F	MYB-related
TRINITY_DN23712_c0_g1_i7_1_2	0.0472056	0.279724	1.39891e-24	59.4776	59.3915	56.3564	287.276	275.814	312.688	322.595	336.343	389.539	24.5123	23.0316	21.8306	BAB40790.1	LhMyb [Lilium hybrid division I]	E0CJS3|EOBII_PETHY	MYB-like transcription factor EOBII EOBII OS=Petunia hybrida (Petunia) GN=EOBII PE=2 SV=1	--	--	--	--	--	--	KOG0048	Transcription factor, Myb superfamily	[K]	INFORMATION STORAGE AND PROCESSING	Transcription	K	COG5147	Myblike DNAbinding domain containing protein	--	--	--	2F	MYB-related
TRINITY_DN23467_c3_g1_i3_1_2	60.5577	69.6353	74.9725	111.567	103.531	113.844	193.169	173.36	187.66	197.651	236.552	207.22	179.461	189.809	149.993	ABD92703.1	MADS box protein [Lilium longiflorum]	Q40702|MADS2_ORYSJ	MADS-box transcription factor 2 B1065E10.30 OS=Oryza sativa subsp. japonica (Rice) GN=B1065E10.30 PE=2 SV=1	--	--	--	--	--	--	KOG0014	MADS box transcription factor	[K]	INFORMATION STORAGE AND PROCESSING	Transcription	K	COG5068	Transcription factor	Molecular Function: RNA polymerase II regulatory region sequence-specific DNA binding (GO:0000977);|Molecular Function: DNA-binding transcription factor activity (GO:0003700);|Cellular Component: nucleus (GO:0005634);|Biological Process: specification of stamen identity (GO:0010097);|Biological Process: cell differentiation (GO:0030154);|Biological Process: positive regulation of transcription by…	PF00319.18,PF01486.17	SRF-type transcription factor (DNA-binding and dimerisation domain)|K-box region	2F	MADS-MIKC
TRINITY_DN18031_c0_g1_i2_1_2	111.877	112.08	116.301	225.69	245.299	227.53	155.607	157.43	154.632	71.2494	64.2679	66.8544	19.974	22.44	19.5003	AEK94071.1	AGAMOUS [Lilium hybrid cultivar]	Q40872|AG_PANGI	Floral homeotic protein AGAMOUS AG2 OS=Panax ginseng (Korean ginseng) GN=AG2 PE=2 SV=1	--	--	--	--	--	--	KOG0014	MADS box transcription factor	[K]	INFORMATION STORAGE AND PROCESSING	Transcription	K	COG5068	Transcription factor	Molecular Function: RNA polymerase II regulatory region sequence-specific DNA binding (GO:0000977);|Molecular Function: DNA-binding transcription factor activity (GO:0003700);|Cellular Component: nucleus (GO:0005634);|Biological Process: positive regulation of transcription by RNA polymerase II (GO:0045944);|Molecular Function: protein dimerization activity (GO:0046983);	PF00319.18,PF01486.17	SRF-type transcription factor (DNA-binding and dimerisation domain)|K-box region	2F	MADS-MIKC
TRINITY_DN24220_c0_g1_i4_1_2	48.2929	53.4096	59.4687	208.433	229.316	222.144	256.531	273.882	276.993	80.6818	74.0512	78.6795	0.546352	1.00201	1.08137	RWR79015.1	LOB domain-containing protein 15 [Cinnamomum micranthum f. kanehirae]	Q8L5T5|LBD15_ARATH	LOB domain-containing protein 15 T2P4.18 OS=Arabidopsis thaliana (Mouse-ear cress) GN=T2P4.18 PE=1 SV=2	--	--	--	--	--	--	--	--	--	--	--	S	ENOG4111QRV	lob domain-containing protein	Cellular Component: nucleus (GO:0005634);|Biological Process: positive regulation of gene expression (GO:0010628);|Biological Process: tracheary element differentiation (GO:1905177);	PF03195.14	Lateral organ boundaries (LOB) domain	1F	LOB
TRINITY_DN13925_c0_g1_i5_2_2	266.305	240.501	232.284	99.692	99.7092	111.328	144.894	143.902	145.969	210.555	200.585	195.246	105.312	107.123	86.9516	XP_008800137.1	NAC transcription factor 25 [Phoenix dactylifera]	Q9LD44|NAC56_ARATH	NAC transcription factor 56 MJK13.17 OS=Arabidopsis thaliana (Mouse-ear cress) GN=MJK13.17 PE=2 SV=1	--	--	--	--	--	--	--	--	--	--	--	K	ENOG4111FG3	nac domain	Molecular Function: DNA-binding transcription factor activity (GO:0003700);|Cellular Component: nucleus (GO:0005634);|Biological Process: response to jasmonic acid (GO:0009753);|Molecular Function: transcription regulatory region DNA binding (GO:0044212);|Biological Process: positive regulation of transcription, DNA-templated (GO:0045893);|Biological Process: regulation of embryonic development (…	PF02365.15	No apical meristem (NAM) protein	0F	NAC
TRINITY_DN7781_c0_g1_i1_2_2	4.9768	3.97792	7.30708	26.1161	26.3996	25.9525	23.4006	23.337	22.5317	16.8771	16.2607	14.8196	23.7202	22.657	16.4577	XP_020270253.1	protein TIFY 10A-like [Asparagus officinalis]	A2YNP2|TI10B_ORYSI	Protein TIFY 10b OsI_26864 OS=Oryza sativa subsp. indica (Rice) GN=OsI_26864 PE=3 SV=1	75/179(41.90)	K13464	JAZ	jasmonate ZIM domain-containing protein	ko04075	Plant hormone signal transduction	--	--	--	--	--	S	ENOG410ZDCD	jasmonate ZIM domain-containing protein	--	PF06200.14,PF09425.10	tify domain|Divergent CCT motif	2F	Tify
TRINITY_DN27382_c0_g1_i12_1_2	257.064	218.179	202.796	212.202	212.364	217.797	128.434	137.291	136.946	27.1582	26.1227	27.6788	0.266344	0.222518	0.375788	XP_029124461.1	transcription factor ABORTED MICROSPORES [Elaeis guineensis]	Q9ZVX2|AMS_ARATH	Transcription factor ABORTED MICROSPORES F12A24.9 OS=Arabidopsis thaliana (Mouse-ear cress) GN=F12A24.9 PE=1 SV=2	--	--	--	--	--	--	--	--	--	--	--	K	ENOG410YFZF	transcription factor ABORTED	Molecular Function: RNA polymerase II proximal promoter sequence-specific DNA binding (GO:0000978);|Molecular Function: chromatin binding (GO:0003682);|Molecular Function: DNA-binding transcription factor activity (GO:0003700);|Cellular Component: nucleus (GO:0005634);|Biological Process: regulation of transcription, DNA-templated (GO:0006355);|Biological Process: pollen development (GO:0009555);…	PF14215.6,PF00010.26	bHLH-MYC and R2R3-MYB transcription factors N-terminal|Helix-loop-helix DNA-binding domain	2F	bHLH
TRINITY_DN13707_c0_g1_i12_2_2	101.864	104.391	105.32	143.724	166.297	154.069	191.345	192.544	195.094	62.3133	56.228	62.6788	16.0863	16.2699	12.7769	ONK80103.1	uncharacterized protein A4U43_C01F13920 [Asparagus officinalis]	Q43585|AG_TOBAC	Floral homeotic protein AGAMOUS AG1 OS=Nicotiana tabacum (Common tobacco) GN=AG1 PE=2 SV=1	--	--	--	--	--	--	KOG0014	MADS box transcription factor	[K]	INFORMATION STORAGE AND PROCESSING	Transcription	K	COG5068	Transcription factor	Molecular Function: RNA polymerase II regulatory region sequence-specific DNA binding (GO:0000977);|Molecular Function: DNA-binding transcription factor activity (GO:0003700);|Cellular Component: nucleus (GO:0005634);|Biological Process: positive regulation of transcription by RNA polymerase II (GO:0045944);|Molecular Function: protein dimerization activity (GO:0046983);	PF00319.18,PF01486.17	SRF-type transcription factor (DNA-binding and dimerisation domain)|K-box region	2F	MADS-MIKC
TRINITY_DN23329_c0_g1_i6_2_2	27.983	35.2514	30.2002	68.89	71.4399	73.3276	111.431	112.524	111.29	132.638	125.335	147.451	70.4176	67.5023	53.8942	BAB91551.1	MADS-box transcription factor [Lilium regale]	Q40702|MADS2_ORYSJ	MADS-box transcription factor 2 B1065E10.30 OS=Oryza sativa subsp. japonica (Rice) GN=B1065E10.30 PE=2 SV=1	--	--	--	--	--	--	KOG0014	MADS box transcription factor	[K]	INFORMATION STORAGE AND PROCESSING	Transcription	K	COG5068	Transcription factor	Molecular Function: RNA polymerase II regulatory region sequence-specific DNA binding (GO:0000977);|Molecular Function: DNA-binding transcription factor activity (GO:0003700);|Cellular Component: nucleus (GO:0005634);|Biological Process: specification of stamen identity (GO:0010097);|Biological Process: cell differentiation (GO:0030154);|Biological Process: positive regulation of transcription by…	PF00319.18,PF01486.17	SRF-type transcription factor (DNA-binding and dimerisation domain)|K-box region	0F	MADS-MIKC
TRINITY_DN14884_c0_g1_i1_2_1	56.9123	47.2527	51.0087	146.932	133.41	139.882	84.6033	81.3207	82.1396	48.2413	55.3683	53.2756	36.66	37.5546	31.1582	XP_029123870.1	LOW QUALITY PROTEIN: ethylene-responsive transcription factor RAP2-13 [Elaeis guineensis]	O65665|ERF60_ARATH	Ethylene-responsive transcription factor ERF060 T19P19.170 OS=Arabidopsis thaliana (Mouse-ear cress) GN=T19P19.170 PE=1 SV=1	--	--	--	--	--	--	--	--	--	--	--	K	ENOG410YGN6	Transcription factor	Molecular Function: DNA-binding transcription factor activity (GO:0003700);|Cellular Component: nucleus (GO:0005634);|Biological Process: ethylene-activated signaling pathway (GO:0009873);|Molecular Function: sequence-specific DNA binding (GO:0043565);	PF00847.20	AP2 domain	0F	AP2/ERF-ERF
TRINITY_DN16925_c0_g1_i1_2_2	14.2953	17.333	18.6797	20.6235	23.5158	19.7781	61.854	56.1506	58.04	157.419	153.18	160.708	132.563	139.154	118.801	BAU68654.1	R2R3-MYB transcriptional factor [Lilium hybrid division I]	P81393|MYB08_ANTMA	Myb-related protein 308 MYB308 OS=Antirrhinum majus (Garden snapdragon) GN=MYB308 PE=2 SV=1	--	--	--	--	--	--	KOG0048	Transcription factor, Myb superfamily	[K]	INFORMATION STORAGE AND PROCESSING	Transcription	K	COG5147	Myblike DNAbinding domain containing protein	Molecular Function: DNA binding (GO:0003677);|Cellular Component: nucleus (GO:0005634);	--	--	0F:2F	MYB-related|MYB-related
TRINITY_DN10983_c0_g1_i2_2_2	75.7787	97.3398	111.686	135.59	134.359	136.012	83.5141	77.6048	83.6162	39.9068	39.8674	46.6473	10.173	10.0773	7.07994	XP_008804592.1	ethylene-responsive transcription factor WIN1-like [Phoenix dactylifera]	Q9XI33|WIN1_ARATH	Ethylene-responsive transcription factor WIN1 F9L1.31 OS=Arabidopsis thaliana (Mouse-ear cress) GN=F9L1.31 PE=2 SV=1	--	--	--	--	--	--	--	--	--	--	--	K	ENOG4111RRZ	Transcription factor	Molecular Function: DNA-binding transcription factor activity (GO:0003700);|Cellular Component: nucleus (GO:0005634);|Biological Process: response to water deprivation (GO:0009414);|Biological Process: ethylene-activated signaling pathway (GO:0009873);|Biological Process: cutin biosynthetic process (GO:0010143);|Biological Process: wax metabolic process (GO:0010166);|Molecular Function: sequence-…	PF00847.20	AP2 domain	1F	AP2/ERF-ERF
TRINITY_DN17409_c0_g1_i1_2_2	133.385	158.132	160.845	131.022	124.641	131.796	58.2174	58.8616	58.9973	42.0903	44.7578	38.2798	59.4316	60.5797	57.8671	XP_010928827.2	LOW QUALITY PROTEIN: zinc finger CCCH domain-containing protein 31 [Elaeis guineensis]	Q7F8R0|C3H14_ORYSJ	Zinc finger CCCH domain-containing protein 14 OsJ_005555 OS=Oryza sativa subsp. japonica (Rice) GN=OsJ_005555 PE=2 SV=1	--	--	--	--	--	--	KOG1677	CCCH-type Zn-finger protein	[R]	POORLY CHARACTERIZED	General function prediction only	S	ENOG410YF3T	Chromosome 11 open reading frame 30	Molecular Function: DNA binding (GO:0003677);|Molecular Function: RNA binding (GO:0003723);|Molecular Function: metal ion binding (GO:0046872);	PF00642.24,PF18044.1,PF00013.29,PF18345.1,PF14608.6,PF16131.5	Zinc finger C-x8-C-x5-C-x3-H type (and similar)|CCCH-type zinc finger|KH domain|Zinc finger domain|RNA-binding, Nab2-type zinc finger|Torus domain	1F	C3H
TRINITY_DN20092_c0_g1_i3_2_2	15.5439	10.76	17.6776	47.1578	51.4471	45.9376	73.8599	67.4992	79.2006	114.536	113.255	119.228	26.7783	28.7546	27.3128	XP_008789978.1	NAC domain-containing protein 73-like [Phoenix dactylifera]	O49459|NAC73_ARATH	NAC domain-containing protein 73 F20O9.190 OS=Arabidopsis thaliana (Mouse-ear cress) GN=F20O9.190 PE=2 SV=1	--	--	--	--	--	--	--	--	--	--	--	S	ENOG410YF7Q	NAC domain-containing protein 8-like	Molecular Function: DNA-binding transcription factor activity (GO:0003700);|Cellular Component: nucleus (GO:0005634);|Molecular Function: sequence-specific DNA binding (GO:0043565);|Molecular Function: transcription regulatory region DNA binding (GO:0044212);|Biological Process: positive regulation of transcription, DNA-templated (GO:0045893);|Biological Process: regulation of secondary cell wall…	--	--	0F	NAC
TRINITY_DN18778_c0_g1_i1_1_2	108.079	150.727	139.297	117.571	118.378	103.083	91.0567	92.8931	95.0537	42.6662	39.5174	43.3092	10.2669	11.6096	9.58629	AXU39986.1	NAC protein [Lilium pumilum]	O22798|NAC41_ARATH	NAC domain-containing protein 41 At2g33480 OS=Arabidopsis thaliana (Mouse-ear cress) GN=At2g33480 PE=2 SV=1	--	--	--	--	--	--	--	--	--	--	--	K	ENOG410YED8	nac domain	Molecular Function: DNA binding (GO:0003677);|Molecular Function: DNA-binding transcription factor activity (GO:0003700);|Cellular Component: nucleus (GO:0005634);	PF02365.15	No apical meristem (NAM) protein	2F	NAC
TRINITY_DN17573_c0_g1_i10_2_1	195.123	195.746	187.578	137.99	127.304	125.708	67.2487	68.6312	72.637	8.6206	12.2088	12.3306	15.4988	15.0444	13.1985	XP_008800656.1	bZIP transcription factor TGA10-like [Phoenix dactylifera]	Q52MZ2|TGA10_TOBAC	bZIP transcription factor TGA10 TGA10 OS=Nicotiana tabacum (Common tobacco) GN=TGA10 PE=1 SV=1	289/376(76.86)	K14431	TGA	transcription factor TGA	ko04075	Plant hormone signal transduction	--	--	--	--	--	K	ENOG410YSUA	Transcription factor	Molecular Function: DNA-binding transcription factor activity (GO:0003700);|Cellular Component: nucleus (GO:0005634);|Biological Process: transcription, DNA-templated (GO:0006351);|Biological Process: response to auxin (GO:0009733);|Biological Process: response to salicylic acid (GO:0009751);|Biological Process: response to jasmonic acid (GO:0009753);|Molecular Function: sequence-specific DNA bin…	PF14144.6,PF07716.15,PF00170.21	Seed dormancy control|Basic region leucine zipper|bZIP transcription factor	1F	bZIP
TRINITY_DN20767_c0_g1_i1_2_2	185.406	176.966	165.242	94.4103	82.7186	94.7271	8.76674	7.90061	6.22286	2.25044e-09	0.150965	0.143764	0.113983	0.330053	0.154092	XP_020584762.1	protein TIFY 6a-like isoform X1 [Phalaenopsis equestris]	Q6ES51|TIF6B_ORYSJ	Protein TIFY 6b OsJ_29291 OS=Oryza sativa subsp. japonica (Rice) GN=OsJ_29291 PE=1 SV=1	75/201(37.31)	K13464	JAZ	jasmonate ZIM domain-containing protein	ko04075	Plant hormone signal transduction	--	--	--	--	--	S	ENOG410XTRE	TIFY 6B-like	Biological Process: response to wounding (GO:0009611);|Biological Process: regulation of defense response (GO:0031347);|Biological Process: regulation of jasmonic acid mediated signaling pathway (GO:2000022);	PF06200.14,PF09425.10	tify domain|Divergent CCT motif	0F	Tify
TRINITY_DN15167_c0_g1_i3_1_2	63.9482	84.1997	82.6841	111.786	125.771	122.185	28.6182	25.9021	25.1324	0.309555	0.187555	0.167664	0.0519347	0.0496857	0	QDQ03542.1	MYB26 [Lilium brownii var. viridulum]	Q8LPH6|MYB86_ARATH	Transcription factor MYB86 F21E10.4 OS=Arabidopsis thaliana (Mouse-ear cress) GN=F21E10.4 PE=2 SV=1	--	--	--	--	--	--	KOG0048	Transcription factor, Myb superfamily	[K]	INFORMATION STORAGE AND PROCESSING	Transcription	K	COG5147	Myblike DNAbinding domain containing protein	Cellular Component: nucleus (GO:0005634);|Biological Process: regulation of stomatal movement (GO:0010119);|Biological Process: cell differentiation (GO:0030154);|Molecular Function: sequence-specific DNA binding (GO:0043565);|Molecular Function: transcription regulatory region DNA binding (GO:0044212);	--	--	1F	MYB-related
TRINITY_DN22402_c0_g1_i2_2_2	40.9775	46.0471	54.8234	105.416	102.777	105.129	36.5746	38.1873	40.3677	0.168827	0.120916	0.241184	0.101595	0.0971898	0.161418	XP_008777853.1	NAC domain-containing protein 43 [Phoenix dactylifera]	Q84WP6|NAC43_ARATH	NAC domain-containing protein 43 F19D11.5 OS=Arabidopsis thaliana (Mouse-ear cress) GN=F19D11.5 PE=2 SV=2	--	--	--	--	--	--	--	--	--	--	--	K	ENOG410YG0P	Nac domain-containing protein	Molecular Function: DNA binding (GO:0003677);|Molecular Function: DNA-binding transcription factor activity (GO:0003700);|Cellular Component: nucleus (GO:0005634);|Biological Process: plant-type secondary cell wall biogenesis (GO:0009834);|Biological Process: fruit dehiscence (GO:0010047);|Biological Process: positive regulation of transcription, DNA-templated (GO:0045893);	PF02365.15	No apical meristem (NAM) protein	0F	NAC
TRINITY_DN22982_c0_g1_i3_1_2	54.0115	78.2234	67.2942	74.8912	70.8759	70.3098	34.9104	33.0106	29.4937	21.9348	24.4651	23.6214	14.2467	13.8139	11.9481	XP_010913776.1	bZIP transcription factor RISBZ4 isoform X3 [Elaeis guineensis]	Q654B3|RSBZ5_ORYSJ	bZIP transcription factor RISBZ5 OsJ_22252 OS=Oryza sativa subsp. japonica (Rice) GN=OsJ_22252 PE=2 SV=1	--	--	--	--	--	--	--	--	--	--	--	K	ENOG410YMIG	Basic region leucine zipper	Molecular Function: DNA binding (GO:0003677);|Molecular Function: DNA-binding transcription factor activity (GO:0003700);|Cellular Component: nucleus (GO:0005634);	PF12498.8,PF00170.21,PF07716.15	Basic leucine-zipper C terminal|bZIP transcription factor|Basic region leucine zipper	2F	bZIP
TRINITY_DN14457_c0_g1_i1_2_1	11.7275	12.018	14.9888	25.8819	24.8783	26.0161	40.1872	40.0053	39.3238	64.6063	64.5022	60.7121	54.2685	57.4395	43.8812	XP_020694398.1	scarecrow-like protein 8 [Dendrobium catenatum]	Q9FYR7|SCL8_ARATH	Scarecrow-like protein 8 T4M5.2 OS=Arabidopsis thaliana (Mouse-ear cress) GN=T4M5.2 PE=2 SV=1	--	--	--	--	--	--	--	--	--	--	--	S	ENOG410YA1H	GRAS domain family	Molecular Function: DNA-binding transcription factor activity (GO:0003700);|Cellular Component: nucleus (GO:0005634);|Cellular Component: cytoplasm (GO:0005737);|Biological Process: regulation of transcription, DNA-templated (GO:0006355);|Molecular Function: sequence-specific DNA binding (GO:0043565);	PF03514.14	GRAS domain family	2F	GRAS
TRINITY_DN16303_c0_g1_i1_1_2	60.2607	63.7457	53.7283	31.1499	29.934	26.5858	40.1903	35.4337	41.1818	49.9802	51.0203	54.7839	21.8122	24.6449	19.6189	XP_019154082.1	PREDICTED: NAC transcription factor 56-like [Ipomoea nil]	Q9LD44|NAC56_ARATH	NAC transcription factor 56 MJK13.17 OS=Arabidopsis thaliana (Mouse-ear cress) GN=MJK13.17 PE=2 SV=1	--	--	--	--	--	--	--	--	--	--	--	K	ENOG4111FG3	nac domain	Molecular Function: DNA-binding transcription factor activity (GO:0003700);|Cellular Component: nucleus (GO:0005634);|Biological Process: response to jasmonic acid (GO:0009753);|Molecular Function: transcription regulatory region DNA binding (GO:0044212);|Biological Process: positive regulation of transcription, DNA-templated (GO:0045893);|Biological Process: regulation of embryonic development (…	--	--	1F	NAC
TRINITY_DN25842_c1_g1_i2_1_2	59.312	53.0459	55.0163	87.2356	82.8421	83.1872	23.6855	27.5784	27.4861	3.31988	2.76879	3.68805	2.06403	2.1663	1.41978	XP_010923678.1	homeobox-leucine zipper protein HOX32 [Elaeis guineensis]	Q6AST1|HOX32_ORYSJ	Homeobox-leucine zipper protein HOX32 B1394A07.10 OS=Oryza sativa subsp. japonica (Rice) GN=B1394A07.10 PE=2 SV=1	--	--	--	--	--	--	--	--	--	--	--	K	ENOG410XQ3R	homeobox-leucine zipper protein	Molecular Function: DNA binding (GO:0003677);|Cellular Component: nucleus (GO:0005634);|Molecular Function: lipid binding (GO:0008289);	PF01852.19,PF08670.11,PF00046.29	START domain|MEKHLA domain|Homeodomain	2F	HB-HD-ZIP
TRINITY_DN19575_c0_g1_i2_1_2	57.9449	80.6505	82.4927	93.5309	74.6433	84.7709	24.6506	27.3593	29.6672	3.19845	3.69635	3.84159	3.74198	4.75285	4.11667	AXU39994.1	NAC protein [Lilium pumilum]	Q9FY93|NAC83_ARATH	NAC domain-containing protein 83 T19L5.140 OS=Arabidopsis thaliana (Mouse-ear cress) GN=T19L5.140 PE=1 SV=1	--	--	--	--	--	--	--	--	--	--	--	K	ENOG410YED8	nac domain	Molecular Function: DNA binding (GO:0003677);|Molecular Function: DNA-binding transcription factor activity (GO:0003700);|Cellular Component: nucleus (GO:0005634);|Biological Process: response to salt stress (GO:0009651);|Biological Process: response to abscisic acid (GO:0009737);|Biological Process: xylem development (GO:0010089);|Biological Process: leaf senescence (GO:0010150);|Biological Proc…	PF02365.15	No apical meristem (NAM) protein	1F	NAC
TRINITY_DN10999_c0_g1_i1_3_1	0.966688	1.55695	2.0705	0.166764	0.105211	0.0534019	5.02527	5.30275	5.59177	85.4741	82.1027	70.8808	951.717	901.042	1182.01	RWR91906.1	LIM domain-containing protein WLIM2b-like protein [Cinnamomum micranthum f. kanehirae]	Q9M047|WLI2B_ARATH	LIM domain-containing protein WLIM2b F1I16.180 OS=Arabidopsis thaliana (Mouse-ear cress) GN=F1I16.180 PE=1 SV=1	--	--	--	--	--	--	KOG1700	Regulatory protein MLP and related LIM proteins	[TZ]	CELLULAR PROCESSES AND SIGNALING|CELLULAR PROCESSES AND SIGNALING	Signal transduction mechanisms |Cytoskeleton	S	ENOG410YE71	Pollen-specific protein SF3	Molecular Function: mRNA binding (GO:0003729);|Cellular Component: cytoplasm (GO:0005737);|Cellular Component: cytoskeleton (GO:0005856);|Molecular Function: metal ion binding (GO:0046872);|Molecular Function: actin filament binding (GO:0051015);|Biological Process: actin filament bundle assembly (GO:0051017);	PF00412.22	LIM domain	1F	LIM
TRINITY_DN25528_c0_g1_i2_1_2	28.1782	31.898	49.1537	76.4891	81.7349	71.7073	36.2952	36.3315	39.6847	6.53634	5.62451	5.20135	3.25999	3.19031	2.51055	THU44955.1	hypothetical protein C4D60_Mb02t12820 [Musa balbisiana]	Q9FMC8|OPF13_ARATH	Transcription repressor OFP13 MUK11.14 OS=Arabidopsis thaliana (Mouse-ear cress) GN=MUK11.14 PE=1 SV=1	--	--	--	--	--	--	--	--	--	--	--	--	--	--	Cellular Component: nucleus (GO:0005634);|Biological Process: negative regulation of transcription, DNA-templated (GO:0045892);	PF04844.13	Transcriptional repressor, ovate	2F	OFP
TRINITY_DN16671_c0_g1_i1_2_2	10.4012	9.28551	11.4663	22.6116	22.5748	19.8911	20.2263	20.7238	20.0989	54.1677	59.924	64.5613	22.6734	25.6588	19.7049	XP_009384772.1	PREDICTED: transcription repressor OFP2-like [Musa acuminata subsp. malaccensis]	F4HNU8|OFP4_ARATH	Transcription repressor OFP4 F4H5.2 OS=Arabidopsis thaliana (Mouse-ear cress) GN=F4H5.2 PE=1 SV=1	--	--	--	--	--	--	--	--	--	--	--	S	ENOG410YV5M	DUF623 domain containing protein, expressed	Molecular Function: DNA binding (GO:0003677);|Cellular Component: nucleus (GO:0005634);|Biological Process: negative regulation of transcription, DNA-templated (GO:0045892);|Biological Process: regulation of secondary cell wall biogenesis (GO:2000652);	PF04844.13,PF13724.6	Transcriptional repressor, ovate|DNA-binding domain	0F	OFP
TRINITY_DN15114_c0_g2_i5_2_2	34.5116	43.7756	41.3847	59.5115	59.1817	61.1488	32.7797	32.9952	32.8605	20.0295	21.027	21.345	16.0418	17.3672	13.8504	XP_019708023.1	transcription factor PHYTOCHROME INTERACTING FACTOR-LIKE 13 isoform X4 [Elaeis guineensis]	Q9FUA4|SPT_ARATH	Transcription factor SPATULA AP22.25 OS=Arabidopsis thaliana (Mouse-ear cress) GN=AP22.25 PE=1 SV=1	--	--	--	--	--	--	--	--	--	--	--	K	ENOG410YQY7	Transcription factor	Molecular Function: DNA binding (GO:0003677);|Molecular Function: DNA-binding transcription factor activity (GO:0003700);|Cellular Component: nucleus (GO:0005634);|Biological Process: circadian rhythm (GO:0007623);|Biological Process: response to cold (GO:0009409);|Biological Process: response to red light (GO:0010114);|Biological Process: fruit development (GO:0010154);|Biological Process: negat…	PF00010.26	Helix-loop-helix DNA-binding domain	1F	bHLH
TRINITY_DN8922_c0_g1_i1_3_1	6.30001	9.53695	6.56192	6.56996	7.02559	6.42658	6.17873	6.49677	6.398	22.1316	19.9464	16.2252	63.1146	52.3929	69.3029	XP_008813239.1	pathogenesis-related genes transcriptional activator PTI6-like [Phoenix dactylifera]	O04682|PTI6_SOLLC	Pathogenesis-related genes transcriptional activator PTI6 PTI6 OS=Solanum lycopersicum (Tomato) (Lycopersicon esculentum) GN=PTI6 PE=2 SV=1	117/247(47.37)	K13434	PTI6	pathogenesis-related genes transcriptional activator PTI6	ko04626	Plant-pathogen interaction	--	--	--	--	--	K	ENOG410YQGI	Pathogenesis-related genes transcriptional activator	Molecular Function: DNA binding (GO:0003677);|Molecular Function: DNA-binding transcription factor activity (GO:0003700);|Cellular Component: nucleus (GO:0005634);|Biological Process: defense response (GO:0006952);	PF00847.20	AP2 domain	2F	AP2/ERF-ERF
TRINITY_DN21648_c0_g3_i2_2_2	0	3.9523e-62	0.103611	6.45885	5.8587	5.96156	51.7402	44.763	49.718	64.5968	77.3909	70.6876	22.3212	25.1754	20.4854	XP_009417059.1	PREDICTED: protein TIFY 5A-like [Musa acuminata subsp. malaccensis]	Q8LBM2|TIF5A_ARATH	Protein TIFY 5A T2H7 OS=Arabidopsis thaliana (Mouse-ear cress) GN=T2H7 PE=1 SV=1	--	--	--	--	--	--	--	--	--	--	--	S	ENOG410Z61E	TIFY 5A-like	Cellular Component: nucleus (GO:0005634);|Biological Process: defense response (GO:0006952);|Biological Process: response to wounding (GO:0009611);|Biological Process: regulation of defense response (GO:0031347);|Biological Process: regulation of jasmonic acid mediated signaling pathway (GO:2000022);	PF06200.14,PF09425.10	tify domain|Divergent CCT motif	2F	Tify
TRINITY_DN1374_c0_g1_i1_2_2	7.17723	7.77628	7.98713	13.0101	10.0843	11.1279	14.8222	14.9817	13.928	61.9608	69.0629	64.1799	13.282	11.8264	11.06	XP_020250149.1	homeobox-leucine zipper protein HAT5-like [Asparagus officinalis]	P0CJ65|ATB54_ARATH	Homeobox-leucine zipper protein ATHB-54 T7N9.11 OS=Arabidopsis thaliana (Mouse-ear cress) GN=T7N9.11 PE=2 SV=1	--	--	--	--	--	--	KOG0483	Transcription factor HEX, contains HOX and HALZ domains	[K]	INFORMATION STORAGE AND PROCESSING	Transcription	K	ENOG410Z2UE	homeobox-leucine zipper protein	Molecular Function: DNA-binding transcription factor activity (GO:0003700);|Cellular Component: nucleus (GO:0005634);|Molecular Function: sequence-specific DNA binding (GO:0043565);	PF00046.29,PF02183.18	Homeodomain|Homeobox associated leucine zipper	0F	HB-HD-ZIP
TRINITY_DN11431_c0_g1_i3_2_1	55.1545	57.1544	63.2159	78.4304	70.3684	74.0551	11.2688	11.8609	13.2859	2.91446	1.13579	1.6276	1.0021	1.32883	1.25269	XP_010929341.1	transcription factor bHLH35 isoform X4 [Elaeis guineensis]	Q2HIV9|BH035_ARATH	Transcription factor bHLH35 MUL3.10 OS=Arabidopsis thaliana (Mouse-ear cress) GN=MUL3.10 PE=2 SV=1	--	--	--	--	--	--	--	--	--	--	--	K	ENOG410YDYS	Transcription factor	Molecular Function: DNA binding (GO:0003677);|Cellular Component: nucleus (GO:0005634);|Molecular Function: protein dimerization activity (GO:0046983);	PF00010.26	Helix-loop-helix DNA-binding domain	0F	bHLH
TRINITY_DN24646_c0_g1_i1_1_2	52.3028	53.045	56.0844	60.0683	62.6718	60.2608	24.1257	24.404	24.5023	15.8354	15.7614	16.384	17.5496	16.1571	14.4668	RWW72695.1	hypothetical protein BHE74_00019493 [Ensete ventricosum]	Q93V43|TCP2_ARATH	Transcription factor TCP2 F28J12.50 OS=Arabidopsis thaliana (Mouse-ear cress) GN=F28J12.50 PE=1 SV=1	--	--	--	--	--	--	--	--	--	--	--	K	ENOG410YEYG	Transcription factor	Molecular Function: DNA-binding transcription factor activity (GO:0003700);|Cellular Component: nucleus (GO:0005634);|Biological Process: regulation of transcription, DNA-templated (GO:0006355);|Biological Process: response to blue light (GO:0009637);|Biological Process: leaf morphogenesis (GO:0009965);|Biological Process: cell differentiation (GO:0030154);|Molecular Function: sequence-specific D…	PF03634.13	TCP family transcription factor	0F	TCP
TRINITY_DN22457_c0_g1_i3_1_2	52.8194	53.3405	50.8373	52.4778	49.9177	52.772	31.1701	34.3174	30.9554	17.4443	17.4883	18.2032	7.03677	7.24601	6.32413	CBI33878.3	unnamed protein product, partial [Vitis vinifera]	Q1G3Q4|RITF1_ARATH	Protein RGF1 INDUCIBLE TRANSCRIPTION FACTOR 1 T4E5 OS=Arabidopsis thaliana (Mouse-ear cress) GN=T4E5 PE=1 SV=1	--	--	--	--	--	--	--	--	--	--	--	S	ENOG410YD1C	zinc-binding protein	--	PF04640.14	PLATZ transcription factor	0F	PLATZ
TRINITY_DN26010_c0_g3_i1_1_2	26.2019	29.5829	30.201	57.857	53.1174	57.1117	38.9047	39.0382	37.9414	15.8757	13.9557	14.5756	7.47582	8.32957	7.80202	CBI21285.3	unnamed protein product, partial [Vitis vinifera]	Q9LSE2|ICE1_ARATH	Transcription factor ICE1 MDJ14.1 OS=Arabidopsis thaliana (Mouse-ear cress) GN=MDJ14.1 PE=1 SV=1	--	--	--	--	--	--	--	--	--	--	--	K	ENOG4111GT2	inducer of cbf expression	Molecular Function: DNA binding (GO:0003677);|Molecular Function: DNA-binding transcription factor activity (GO:0003700);|Cellular Component: nucleus (GO:0005634);|Biological Process: response to cold (GO:0009409);|Biological Process: stomatal lineage progression (GO:0010440);|Biological Process: positive regulation of transcription, DNA-templated (GO:0045893);|Molecular Function: protein dimeriz…	PF00010.26	Helix-loop-helix DNA-binding domain	0F	bHLH
TRINITY_DN9724_c0_g2_i1_2_1	69.3864	105.76	83.4746	63.2856	63.4862	61.3784	8.14548	7.2175	8.38529	3.23091	2.87002	3.00533	1.21091	1.04227	0.845978	XP_020275215.1	homeobox-leucine zipper protein HOX21-like [Asparagus officinalis]	Q8LC03|ATB13_ARATH	Homeobox-leucine zipper protein ATHB-13 T6C23.2 OS=Arabidopsis thaliana (Mouse-ear cress) GN=T6C23.2 PE=2 SV=2	--	--	--	--	--	--	KOG0483	Transcription factor HEX, contains HOX and HALZ domains	[K]	INFORMATION STORAGE AND PROCESSING	Transcription	K	ENOG410Z2UE	homeobox-leucine zipper protein	Molecular Function: DNA-binding transcription factor activity (GO:0003700);|Cellular Component: nucleus (GO:0005634);|Biological Process: response to sucrose (GO:0009744);|Biological Process: leaf morphogenesis (GO:0009965);|Molecular Function: sequence-specific DNA binding (GO:0043565);|Biological Process: cotyledon morphogenesis (GO:0048826);|Biological Process: primary root development (GO:008…	PF00046.29,PF02183.18	Homeodomain|Homeobox associated leucine zipper	1F	HB-HD-ZIP
TRINITY_DN14523_c0_g1_i1_2_1	67.3871	58.4657	58.935	33.8653	39.6481	34.5606	20.3913	16.9532	18.1665	13.7655	14.5282	13.6658	7.32191	7.13727	7.32559	XP_010936202.1	homeobox-leucine zipper protein HOX19 [Elaeis guineensis]	P46604|HAT22_ARATH	Homeobox-leucine zipper protein HAT22 T28I19.70 OS=Arabidopsis thaliana (Mouse-ear cress) GN=T28I19.70 PE=1 SV=1	--	--	--	--	--	--	KOG0483	Transcription factor HEX, contains HOX and HALZ domains	[K]	INFORMATION STORAGE AND PROCESSING	Transcription	K	ENOG410Z2UE	homeobox-leucine zipper protein	Molecular Function: DNA-binding transcription factor activity (GO:0003700);|Cellular Component: nucleus (GO:0005634);|Biological Process: response to water deprivation (GO:0009414);|Biological Process: response to cytokinin (GO:0009735);|Biological Process: response to abscisic acid (GO:0009737);|Biological Process: abscisic acid-activated signaling pathway (GO:0009738);|Molecular Function: seque…	PF00046.29,PF02183.18	Homeodomain|Homeobox associated leucine zipper	1F	HB-HD-ZIP
TRINITY_DN16736_c0_g1_i2_2_2	16.6352	18.7049	18.9591	21.9386	20.5387	20.7067	25.6965	26.1153	27.3377	43.589	42.533	43.3373	30.7568	29.1192	27.156	XP_020272639.1	light-inducible protein CPRF2-like [Asparagus officinalis]	Q7X9A8|RSBZ2_ORYSJ	bZIP transcription factor RISBZ2 OSJNBa0094F01.19 OS=Oryza sativa subsp. japonica (Rice) GN=OSJNBa0094F01.19 PE=1 SV=1	--	--	--	--	--	--	--	--	--	--	--	K	ENOG4111S51	Transcription factor	Molecular Function: DNA binding (GO:0003677);|Molecular Function: DNA-binding transcription factor activity (GO:0003700);|Cellular Component: nucleus (GO:0005634);	PF12498.8,PF00170.21,PF07716.15	Basic leucine-zipper C terminal|bZIP transcription factor|Basic region leucine zipper	2F	bZIP
TRINITY_DN2962_c0_g1_i1_2_2	64.2822	100.478	96.4844	49.1825	49.0597	45.1662	20.0558	21.5002	18.8337	20.9424	19.0472	17.0709	38.3658	35.8741	36.4159	XP_029123682.1	nuclear transcription factor Y subunit B-3 [Elaeis guineensis]	Q75IZ7|NFYB8_ORYSJ	Nuclear transcription factor Y subunit B-8 Os03g0413000 OS=Oryza sativa subsp. japonica (Rice) GN=Os03g0413000 PE=1 SV=1	--	--	--	--	--	--	KOG0869	CCAAT-binding factor, subunit A (HAP3)	[K]	INFORMATION STORAGE AND PROCESSING	Transcription	B	COG2036	Core component of nucleosome. Nucleosomes wrap and compact DNA into chromatin, limiting DNA accessibility to the cellular machineries which require DNA as a template. Histones thereby play a central role in transcription regulation, DNA repair, DNA replication and chromosomal stability. DNA accessibility is regulated via a complex set of post-translational modifications of histones, also called h…	Cellular Component: nucleus (GO:0005634);|Cellular Component: cytoplasm (GO:0005737);|Molecular Function: sequence-specific DNA binding (GO:0043565);|Biological Process: positive regulation of transcription, DNA-templated (GO:0045893);|Molecular Function: protein heterodimerization activity (GO:0046982);	PF00808.23	Histone-like transcription factor (CBF/NF-Y) and archaeal histone	0F	NF-YB
TRINITY_DN6130_c0_g1_i1_3_1	16.5032	17.2863	17.2721	15.1933	13.9098	12.9007	10.2371	8.77843	8.27922	41.0121	42.7729	44.221	70.0008	72.4065	59.0093	XP_010915982.1	auxin response factor 9 [Elaeis guineensis]	Q9XED8|ARFI_ARATH	Auxin response factor 9 T19F6.20 OS=Arabidopsis thaliana (Mouse-ear cress) GN=T19F6.20 PE=1 SV=1	426/690(61.74)	K14486	K14486, ARF	auxin response factor	ko04075	Plant hormone signal transduction	--	--	--	--	--	K	ENOG410YECH	auxin response factor	Molecular Function: DNA-binding transcription factor activity (GO:0003700);|Cellular Component: nucleus (GO:0005634);|Biological Process: auxin-activated signaling pathway (GO:0009734);|Molecular Function: sequence-specific DNA binding (GO:0043565);	PF06507.13,PF02362.21,PF02309.16	Auxin response factor|B3 DNA binding domain|AUX/IAA family	2F	B3-ARF
TRINITY_DN26226_c0_g1_i10_1_2	13.2218	14.5949	13.4592	22.7934	18.3291	17.0006	9.57564	7.90733	7.21233	6.31569	6.0547	5.77472	0.788894	1.83685	0.812737	XP_010919850.1	two-component response regulator-like APRR2 isoform X1 [Elaeis guineensis]	Q6LA43|APRR2_ARATH	Two-component response regulator-like APRR2 T6K21.200 OS=Arabidopsis thaliana (Mouse-ear cress) GN=T6K21.200 PE=2 SV=2	--	--	--	--	--	--	KOG1601	GATA-4/5/6 transcription factors	[K]	INFORMATION STORAGE AND PROCESSING	Transcription	K	COG5641	Transcription factor	Biological Process: phosphorelay signal transduction system (GO:0000160);|Molecular Function: DNA-binding transcription factor activity (GO:0003700);|Cellular Component: nucleus (GO:0005634);|Molecular Function: transcription regulatory region DNA binding (GO:0044212);|Biological Process: positive regulation of transcription, DNA-templated (GO:0045893);	--	--	2F	GARP-G2-like
TRINITY_DN25842_c1_g4_i5_1_2	32.0909	27.4905	26.7212	39.8156	36.0814	41.0262	26.8239	25.7449	28.8169	13.7644	15.7805	15.3965	9.90699	11.6548	9.92811	XP_010905421.1	homeobox-leucine zipper protein HOX32 isoform X2 [Elaeis guineensis]	A2XK30|HOX32_ORYSI	Homeobox-leucine zipper protein HOX32 OsI_012423 OS=Oryza sativa subsp. indica (Rice) GN=OsI_012423 PE=2 SV=1	--	--	--	--	--	--	--	--	--	--	--	--	--	--	Molecular Function: DNA binding (GO:0003677);|Cellular Component: nucleus (GO:0005634);|Molecular Function: lipid binding (GO:0008289);	PF01852.19,PF00046.29,PF08670.11	START domain|Homeodomain|MEKHLA domain	0F	HB-HD-ZIP
TRINITY_DN21626_c0_g1_i1_2_2	25.3543	25.1049	24.3347	18.0974	17.748	18.949	29.9826	29.6194	29.2389	33.0526	35.6574	32.6368	20.0756	19.2312	17.384	BAC77269.2	SCARECROW-like protein [Lilium longiflorum]	O80933|SCL9_ARATH	Scarecrow-like protein 9 F13M22.15 OS=Arabidopsis thaliana (Mouse-ear cress) GN=F13M22.15 PE=2 SV=1	--	--	--	--	--	--	--	--	--	--	--	K	ENOG410YMPH	transcription, DNA-dependent	Molecular Function: DNA-binding transcription factor activity (GO:0003700);|Cellular Component: nucleus (GO:0005634);|Biological Process: regulation of transcription, DNA-templated (GO:0006355);|Molecular Function: sequence-specific DNA binding (GO:0043565);	PF03514.14	GRAS domain family	1F	GRAS
TRINITY_DN21312_c0_g1_i1_1_2	10.4546	10.6348	10.3603	14.3004	13.5073	13.6644	23.8896	23.1884	23.9005	25.5799	26.2568	24.3275	23.0307	22.229	26.0069	XP_010917385.1	transcription factor bHLH78 [Elaeis guineensis]	Q9LSQ3|LRL3_ARATH	Transcription factor LRL3 F2C19.2 OS=Arabidopsis thaliana (Mouse-ear cress) GN=F2C19.2 PE=2 SV=1	--	--	--	--	--	--	--	--	--	--	--	S	ENOG410YFCC	Helix-loop-helix DNA-binding domain	--	PF00010.26	Helix-loop-helix DNA-binding domain	2F	bHLH
TRINITY_DN13701_c0_g1_i1_2_2	4.05308	4.01857	3.76251	14.3804	15.2475	14.9896	19.6422	20.0877	22.1153	31.6163	31.8211	36.8604	25.0456	24.5345	23.7468	XP_008801217.1	zinc finger protein ZAT5-like [Phoenix dactylifera]	Q681X4|ZAT5_ARATH	Zinc finger protein ZAT5 T3B23.13 OS=Arabidopsis thaliana (Mouse-ear cress) GN=T3B23.13 PE=2 SV=1	--	--	--	--	--	--	KOG1721	FOG: Zn-finger	[R]	POORLY CHARACTERIZED	General function prediction only	S	COG5048	Zinc finger protein	Molecular Function: DNA-binding transcription factor activity (GO:0003700);|Cellular Component: nucleus (GO:0005634);|Biological Process: regulation of transcription, DNA-templated (GO:0006355);|Molecular Function: sequence-specific DNA binding (GO:0043565);|Molecular Function: metal ion binding (GO:0046872);	PF13912.6,PF13894.6	C2H2-type zinc finger|C2H2-type zinc finger	0F	C2H2
TRINITY_DN9901_c0_g1_i1_2_2	2.49564	1.5442	2.87529	7.75519	8.88913	8.99991	31.0066	28.8519	30.239	34.7539	39.3698	37.1649	23.1244	24.0682	18.8982	KAF2321981.1	hypothetical protein GH714_005160 [Hevea brasiliensis]	Q6R0C4|MYB52_ARATH	Transcription factor MYB52 F2H15.17 OS=Arabidopsis thaliana (Mouse-ear cress) GN=F2H15.17 PE=2 SV=1	--	--	--	--	--	--	KOG0048	Transcription factor, Myb superfamily	[K]	INFORMATION STORAGE AND PROCESSING	Transcription	K	COG5147	Myblike DNAbinding domain containing protein	Molecular Function: DNA binding (GO:0003677);|Molecular Function: DNA-binding transcription factor activity (GO:0003700);|Cellular Component: nucleus (GO:0005634);|Biological Process: response to water deprivation (GO:0009414);|Biological Process: response to abscisic acid (GO:0009737);|Biological Process: plant-type secondary cell wall biogenesis (GO:0009834);|Biological Process: cell wall organ…	PF00249.31,PF13921.6	Myb-like DNA-binding domain|Myb-like DNA-binding domain	1F	MYB
TRINITY_DN21796_c0_g9_i1_2_2	10.2712	9.06523	13.1835	35.1673	33.8965	35.3622	16.2441	15.2332	14.4975	13.1592	13.8806	12.8316	13.716	14.6188	11.076	XP_008793149.2	zinc finger CCCH domain-containing protein 33 [Phoenix dactylifera]	Q9XEE6|C3H29_ARATH	Zinc finger CCCH domain-containing protein 29 T07M07.3 OS=Arabidopsis thaliana (Mouse-ear cress) GN=T07M07.3 PE=1 SV=1	--	--	--	--	--	--	KOG1595	CCCH-type Zn-finger protein	[R]	POORLY CHARACTERIZED	General function prediction only	S	ENOG410XR0Z	zinc finger CCCH domain-containing protein	Molecular Function: DNA binding (GO:0003677);|Molecular Function: DNA-binding transcription factor activity (GO:0003700);|Cellular Component: nucleus (GO:0005634);|Biological Process: regulation of transcription, DNA-templated (GO:0006355);|Biological Process: response to cold (GO:0009409);|Biological Process: response to chitin (GO:0010200);|Molecular Function: metal ion binding (GO:0046872);|Bi…	PF13606.6,PF00023.30,PF12796.7,PF13857.6,PF13637.6	Ankyrin repeat|Ankyrin repeat|Ankyrin repeats (3 copies)|Ankyrin repeats (many copies)|Ankyrin repeats (many copies)	1F	C3H
TRINITY_DN18323_c0_g1_i3_2_2	4.91956	4.25088	5.69419	14.4023	17.6628	13.8846	26.2482	25.3361	25.5213	28.6782	26.3882	27.8188	12.9764	13.7307	11.7456	XP_010931089.1	transcription repressor OFP8 [Elaeis guineensis]	Q94CV1|OFP8_ORYSJ	Transcription repressor OFP8 OsJ_04171 OS=Oryza sativa subsp. japonica (Rice) GN=OsJ_04171 PE=1 SV=1	--	--	--	--	--	--	--	--	--	--	--	S	ENOG41113S2	DUF623 domain containing protein, expressed	Cellular Component: nucleus (GO:0005634);|Cellular Component: cytoplasm (GO:0005737);|Biological Process: brassinosteroid mediated signaling pathway (GO:0009742);|Biological Process: negative regulation of transcription, DNA-templated (GO:0045892);|Biological Process: regulation of brassinosteroid mediated signaling pathway (GO:1900457);	PF04844.13	Transcriptional repressor, ovate	1F	OFP
