# Supplementary material for: Transcriptome and Metabolome Analyses Provide Insights into the Stomium Degeneration Mechanism in Lily
Source: Int J Mol Sci. 2021 Nov 9;22(22):12124. doi: 10.3390/ijms222212124 (PMC8619306; doi:10.3390/ijms222212124)
Supplement: Supplementary file 1 [file ijms-22-12124-s001.zip › Table S5 Main metabolites of enrichments pathway from S6 cm-vs-S8 cm.xls]

## Sheet: Sheet1
Metabolites	log2(FC)	KEGG	RED/BLUE	ID Annotation	Annotation	ID	m/z	Retention time (min)	Ion mode	Compound ID	Super Class	Class	Sub Class	Adducts	Formula	Score	Fragmentation Score	Mass Error (ppm)	VIP	P-value	adj.P-value	FC	average(S8cm)	average(S6cm)
(-)-Naringenin	-3.53125	C00509	blue	osa00941	Flavonoid biosynthesis	3.92_273.0757m/z	273.076	3.91718	pos	3401	Phenylpropanoids and polyketides	Flavonoids	Flavans	M+H	C15H12O5	54	71.7	-0.251057	1.61573	7.87964e-10	1.63895e-07	0.0864946	23.4882	271.556
(S)-Methylmalonic acid semialdehyde	-1.06986	C06002	blue	osa00640|osa00280	Propanoate metabolism|Valine, leucine and isoleucine degradation	0.82_147.0295m/z	147.03	0.81825	neg	LMFA01060190	Lipids and lipid-like molecules	Fatty Acyls	Fatty Acids and Conjugates	M+FA-H	C4H6O3	51.5	62.4	-3.43117	1.44755	2.00863e-06	1.87811e-05	0.476364	182.69	383.509
1,4-beta-D-Glucan	3.99408	C00760	red	osa00500	Starch and sucrose metabolism	0.65_517.1400m/z	517.14	0.645083	neg	HMDB0006944	Organic oxygen compounds	Organooxygen compounds	Carbohydrates and carbohydrate conjugates	M-H2O-H	C18H32O18	43.7	22.9	-1.94126	5.43414	7.97491e-10	1.63895e-07	15.9344	2993.25	187.848
13(S)-HpODE	-0.6304	C04717	blue	osa00591	Linoleic acid metabolism	5.76_311.2224m/z	311.222	5.7585	neg	36036	Lipids and lipid-like molecules	Fatty Acyls	Lineolic acids and derivatives	M-H	C18H32O4	52.9	67.8	-1.36311	1.96924	0.00483721	0.0101109	0.645997	773.418	1197.25
13(S)-HpOTrE	-0.472615	C04785	blue	osa00592	alpha-Linolenic acid metabolism	5.29_310.2139n	309.207	5.28607	neg	36052	Unclassified	Unclassified	Unclassified	M-H2O-H, M-H	C18H30O4	47.8	44.1	-1.51479	1.51427	0.00315202	0.00698383	0.720657	633.032	878.409
16-hydroxy hexadecanoic acid	-7.68901	C18218	blue	osa00073	Cutin, suberine and wax biosynthesis	3.10_272.2350n	273.243	3.1009	pos	58386	Lipids and lipid-like molecules	Fatty Acyls	Fatty acids and conjugates	M+H-H2O, M+H	C16H32O3	46.8	42	-0.585783	1.09691	3.64291e-09	3.65011e-07	0.00484593	0.556888	114.919
2-C-Methyl-D-erythritol 4-phosphate	-1.17443	C11434	blue	osa00900	Terpenoid backbone biosynthesis	0.60_215.0326m/z	215.033	0.602083	neg	64013	Unclassified	Unclassified	Unclassified	M-H	C5H13O7P	39.5	0	-0.024064	2.54915	6.08466e-07	7.96501e-06	0.443058	494.175	1115.37
2-Hydroxycinnamic acid	1.32243	C01772	red	osa00940|osa00360	Phenylpropanoid biosynthesis|Phenylalanine metabolism	0.83_164.0470n	182.081	0.830333	pos	306	Phenylpropanoids and polyketides	Cinnamic acids and derivatives	Hydroxycinnamic acids and derivatives	M+H, M+NH4, M+H-H2O	C9H8O3	50.4	55.8	-2.29921	2.16034	8.72609e-08	2.27428e-06	2.50087	741.037	296.312
2-Keto-3-deoxy-D-gluconic acid	0.286348	C01216	red	osa00052	Galactose metabolism	1.03_178.0475n	159.03	1.0349	neg	LMFA01050486	Lipids and lipid-like molecules	Fatty Acyls	Fatty Acids and Conjugates	M-H2O-H, M-H	C6H10O6	48	44	-1.07933	1.85706	6.60893e-05	0.000267375	1.21955	1875.06	1537.51
2,3-Dinor-8-iso-PGF2alpha	-1.0004	C14794	blue	osa00590	Arachidonic acid metabolism	5.05_309.2053m/z	309.205	5.05247	pos	LMFA03110010	Lipids and lipid-like molecules	Fatty Acyls	Eicosanoids	M+H-H2O	C18H30O5	50.6	58.3	-2.31593	1.00981	7.85464e-07	9.64329e-06	0.499861	97.3703	194.795
20-Hydroxy-leukotriene E4	0.798651	C03577	red	osa00590	Arachidonic acid metabolism	2.56_438.2344m/z	438.234	2.56258	pos	LMFA03020062	Lipids and lipid-like molecules	Fatty Acyls	Eicosanoids	M+H-H2O	C23H37NO6S	45	44.9	7.73511	1.36746	0.00136868	0.00340221	1.73947	455.881	262.08
2S-Hydroxybutanoic acid	0.496054	C05984	red	osa00640	Propanoate metabolism	0.63_149.0451m/z	149.045	0.63075	neg	LMFA01050342	Lipids and lipid-like molecules	Fatty Acyls	Fatty Acids and Conjugates	M+FA-H	C4H8O3	49.4	53.9	-4.0099	1.28238	0.00229805	0.00533342	1.41035	596.648	423.05
3-Isopropylbut-3-enoyl-CoA	29.9212	C11949	red	osa00903	Limonene and pinene degradation	2.71_922.1764m/z	922.176	2.70615	neg	LMFA07050231	Lipids and lipid-like molecules	Fatty Acyls	Fatty esters	M+FA-H	C28H46N7O17P3S	40.9	35.8	-11.6228	1.10607	0.000102794	0.000385347	1.01664e+09	120.402	1.18431e-07
3-methyl pyruvic acid	-0.337891	C00109	blue	osa01230|osa01210|osa00660|osa00290|osa00640|osa00260|osa00270	Biosynthesis of amino acids|2-Oxocarboxylic acid metabolism|C5-Branched dibasic acid metabolism|Valine, leucine and isoleucine biosynthesis|Propanoate metabolism|Glycine, serine and threonine metabolism|Cysteine and methionine metabolism	0.83_101.0241m/z	101.024	0.832583	neg	481	Organic acids and derivatives	Keto acids and derivatives	Short-chain keto acids and derivatives	M-H	C4H6O3	46.9	39.6	-3.48201	2.24144	4.86529e-05	0.000210933	0.791197	1859.58	2350.34
3'-UMP	-2.41386	C01368	blue	osa00240	Pyrimidine metabolism	0.76_305.0181m/z	305.018	0.75975	neg	HMDB0060282	Nucleosides, nucleotides, and analogues	Ribonucleoside 3'-phosphates	Unclassified	M-H2O-H	C9H13N2O9P	41.4	9.93	0.169216	1.34946	1.81683e-08	8.99107e-07	0.187654	40.0338	213.339
4-Aminobutyraldehyde	1.87258	C00555	red	osa00330|osa00410	Arginine and proline metabolism|beta-Alanine metabolism	0.62_70.0648m/z	70.0648	0.624017	pos	3225	Organic oxygen compounds	Organooxygen compounds	Carbonyl compounds	M+H-H2O	C4H9NO	38.5	0	-4.12606	1.1658	2.48234e-08	1.08901e-06	3.66186	177.887	48.5783
4-Hydroxycinnamoylagmatine	1.3415	C04498	red	osa00330	Arginine and proline metabolism	1.87_277.1660m/z	277.166	1.87478	pos	HMDB0033460	Phenylpropanoids and polyketides	Cinnamic acids and derivatives	Hydroxycinnamic acids and derivatives	M+H	C14H20N4O2	51.1	58	0.331045	2.9688	9.94944e-06	6.13133e-05	2.53415	1404.86	554.371
4-Hydroxyphenylpyruvic acid	1.80421	C01179	red	osa01230|osa01210|osa00350|osa00400|osa00261|osa00130|osa00950	Biosynthesis of amino acids|2-Oxocarboxylic acid metabolism|Tyrosine metabolism|Phenylalanine, tyrosine and tryptophan biosynthesis|Monobactam biosynthesis|Ubiquinone and other terpenoid-quinone biosynthesis|Isoquinoline alkaloid biosynthesis	1.36_163.0384m/z	163.038	1.35515	pos	HMDB0000707	Benzenoids	Benzene and substituted derivatives	Phenylpyruvic acid derivatives	M+H-H2O	C9H8O4	53.1	74.1	-3.3179	1.3702	0.005353	0.0110607	3.49237	288.184	82.5181
5-(L-alanin-3-yl)-2-hydroxy-cis,cis-muconate 6-semialdehyde	1.85338	C04797	red	osa00350	Tyrosine metabolism	1.06_274.0565m/z	274.056	1.06357	neg	LMFA01170073	Lipids and lipid-like molecules	Fatty Acyls	Fatty Acids and Conjugates	M+FA-H	C9H11NO6	51.1	62.5	-1.64514	1.23668	1.27255e-05	7.4463e-05	3.61346	204.167	56.5019
5,6,8,14-Tetradehydro-3,6-dimethoxy-17-methyl-morphinan-4,7-diol	-0.299529	C05220	blue	osa00950	Isoquinoline alkaloid biosynthesis	2.82_347.1966m/z	347.197	2.82173	pos	64355	Unclassified	Unclassified	Unclassified	M+NH4	C19H23NO4	39.4	0	0.228489	1.40986	0.00671579	0.0135115	0.812517	955.239	1175.65
6-Lactoyltetrahydropterin	2.24635	C04244	red	osa00790	Folate biosynthesis	0.65_262.0922m/z	262.092	0.653017	pos	HMDB0002065	Organoheterocyclic compounds	Pteridines and derivatives	Pterins and derivatives	M+Na	C9H13N5O3	39.9	13.3	4.92492	2.15804	9.39597e-08	2.37234e-06	4.74479	562.188	118.485
9,10-DiHOME	-2.86681	C14828	blue	osa00591	Linoleic acid metabolism	5.34_314.2458n	315.253	5.34345	pos	LMFA02000229	Lipids and lipid-like molecules	Fatty Acyls	Octadecanoids	M+H-H2O, M+H	C18H34O4	48.6	47.5	0.326682	1.03651	1.77911e-07	3.43198e-06	0.137089	16.2715	118.693
Acetoacetic acid	1.11137	C00164	red	osa00640|osa00350|osa00650|osa00280|osa00072|osa00310	Propanoate metabolism|Tyrosine metabolism|Butanoate metabolism|Valine, leucine and isoleucine degradation|Synthesis and degradation of ketone bodies|Lysine degradation	0.92_147.0296m/z	147.03	0.918083	neg	LMFA01060003	Lipids and lipid-like molecules	Fatty Acyls	Fatty Acids and Conjugates	M+FA-H	C4H6O3	53	69.4	-2.65818	1.63779	4.83712e-06	3.55217e-05	2.1605	480.099	222.216
Adenine	-1.6556	C00147	blue	osa00230|osa00908	Purine metabolism|Zeatin biosynthesis	0.83_136.0613m/z	136.061	0.830333	pos	HMDB0000034	Organoheterocyclic compounds	Imidazopyrimidines	Purines and purine derivatives	M+H	C5H5N5	46.5	38.2	-3.54067	1.78162	8.03527e-08	2.22089e-06	0.317405	140.605	442.983
Adenosine	-1.71562	C00212	blue	osa00230	Purine metabolism	0.77_250.0922m/z	250.092	0.770167	pos	HMDB0000050	Nucleosides, nucleotides, and analogues	Purine nucleosides	Unclassified	M+H-H2O	C10H13N5O4	39.1	5.88	-4.80823	1.05091	1.31071e-08	7.76473e-07	0.304472	45.9884	151.043
all-trans-neoxanthin	3.4034	C08606	red	osa00906	Carotenoid biosynthesis	3.13_623.4112m/z	623.411	3.13057	pos	LMPR01070290	Lipids and lipid-like molecules	Prenol lipids	Isoprenoids	M+Na	C40H56O4	38.9	19.2	6.78187	1.53009	1.17352e-07	2.68472e-06	10.581	246.403	23.2873
Alpha-D-Glucose	-1.2514	C00267	blue	osa00052|osa01200|osa00010|osa00051|osa00520	Galactose metabolism|Carbon metabolism|Glycolysis / Gluconeogenesis|Fructose and mannose metabolism|Amino sugar and nucleotide sugar metabolism	0.57_225.0613m/z	225.061	0.572767	neg	HMDB0003345	Organic oxygen compounds	Organooxygen compounds	Carbohydrates and carbohydrate conjugates	M+FA-H	C6H12O6	53.6	76.2	-1.86386	1.14931	0.00183859	0.00438752	0.42004	100.154	238.44
Apiin	31.4502	C04858	red	osa00944	Flavone and flavonol biosynthesis	1.69_609.1447m/z	609.145	1.69388	neg	LMPK12110337	Lipids and lipid-like molecules	Polyketides	Flavonoids	M+FA-H	C26H28O14	44.4	35.5	-2.43511	1.90901	1.65808e-07	3.29828e-06	2.93394e+09	347.47	1.18431e-07
Caprylic acid	-0.486765	C06423	blue	osa00061	Fatty acid biosynthesis	14.20_127.1113m/z	127.111	14.2037	pos	LMFA01010008	Lipids and lipid-like molecules	Fatty Acyls	Fatty Acids and Conjugates	M+H-H2O	C8H16O2	42.2	16.1	-3.16872	1.74116	0.000307724	0.000957992	0.713624	754.645	1057.48
Choline	0.9655	C00114	red	osa02010|osa00260|osa00564	ABC transporters|Glycine, serine and threonine metabolism|Glycerophospholipid metabolism	1.04_86.0960m/z	86.096	1.03567	pos	56	Organic nitrogen compounds	Organonitrogen compounds	Quaternary ammonium salts	M+H-H2O	C5H13NO	38.9	0	-4.17224	1.66005	6.18944e-07	8.05024e-06	1.95274	539.69	276.375
Chrysanthemin	9.69157	C08604	red	osa00942	Anthocyanin biosynthesis	1.67_449.1080m/z	449.108	1.67447	pos	64240	Phenylpropanoids and polyketides	Flavonoids	Flavonoid glycosides	M+H	C21H20O11	52.4	72	0.42593	1.57706	1.28677e-07	2.80738e-06	826.898	237.309	0.286987
cis-beta-D-Glucosyl-2-hydroxycinnamate	4.31887	C05839	red	osa00940	Phenylpropanoid biosynthesis	1.88_325.0928m/z	325.093	1.87703	neg	HMDB0060077	Organic oxygen compounds	Organooxygen compounds	Carbohydrates and carbohydrate conjugates	M-H	C15H18O8	47.4	41.3	-0.311301	1.65395	1.17664e-07	2.68472e-06	19.9577	274.473	13.7528
Costunolide	-1.34563	C09382	blue	osa00909	Sesquiterpenoid and triterpenoid biosynthesis	0.57_255.1356m/z	255.136	0.566517	pos	HMDB0036688	Lipids and lipid-like molecules	Prenol lipids	Terpene lactones	M+Na	C15H20O2	38.2	0	0.0458327	1.57486	7.25722e-05	0.000288724	0.393482	157.579	400.475
D-Galactose	-1.30073	C00124	blue	osa00052	Galactose metabolism	0.62_179.0559m/z	179.056	0.616433	neg	HMDB0000143	Organic oxygen compounds	Organooxygen compounds	Carbohydrates and carbohydrate conjugates	M-H	C6H12O6	50.5	55.4	-1.3048	2.30324	8.33969e-08	2.23634e-06	0.40592	345.19	850.39
D-Lactose	2.67291	C00243	red	osa00052|osa02010	Galactose metabolism|ABC transporters	2.08_341.1083m/z	341.108	2.07668	neg	267	Organic oxygen compounds	Organooxygen compounds	Carbohydrates and carbohydrate conjugates	M-H	C12H22O11	41.8	22.6	-1.77066	1.06813	1.195e-07	2.70156e-06	6.37714	128.97	20.2237
D-Ribitol 5-phosphate	-1.55105	C01068	blue	osa00040	Pentose and glucuronate interconversions	0.60_277.0327m/z	277.033	0.602083	neg	63137	Unclassified	Unclassified	Unclassified	M+FA-H	C5H13O8P	38.3	0	-1.16458	1.98838	3.0205e-08	1.18427e-06	0.341261	194.986	571.368
D-Ribulose	-2.49452	C00309	blue	osa00040	Pentose and glucuronate interconversions	0.60_195.0506m/z	195.051	0.602083	neg	HMDB0000621	Organic oxygen compounds	Organooxygen compounds	Carbohydrates and carbohydrate conjugates	M+FA-H	C5H10O5	38.5	0	-2.56836	1.42055	6.70303e-05	0.000270252	0.177449	42.5853	239.986
Deoxyguanosine	-2.21509	C00330	blue	osa00230	Purine metabolism	0.90_266.0893m/z	266.089	0.90375	neg	3395	Nucleosides, nucleotides, and analogues	Purine nucleosides	Purine 2'-deoxyribonucleosides	M-H	C10H13N5O4	55.4	80.2	-0.480262	1.51431	1.12598e-06	1.23878e-05	0.215373	60.2647	279.815
Deoxyloganin	2.75337	C06071	red	osa00902	Monoterpenoid biosynthesis	1.85_392.1915m/z	392.192	1.84612	pos	LMPR0102070005	Lipids and lipid-like molecules	Prenol lipids	Isoprenoids	M+NH4	C17H26O9	43.4	21.4	0.0683215	1.2693	3.15134e-10	1.4209e-07	6.74291	179.685	26.648
Dihydrozeatin-O-glucoside	1.748	C16448	red	osa00908	Zeatin biosynthesis	1.65_364.1608m/z	364.161	1.65138	neg	HMDB0012214	Lipids and lipid-like molecules	Fatty Acyls	Fatty acyl glycosides	M-H2O-H	C16H25N5O6	44.8	30.6	-4.75697	4.23191	7.19643e-08	2.07114e-06	3.35893	2428.6	723.029
Dopaxanthin	4.21209	C08543	red	osa00965	Betalain biosynthesis	2.66_435.1035m/z	435.104	2.66348	neg	HMDB0012221	Organic acids and derivatives	Carboxylic acids and derivatives	Amino acids, peptides, and analogues	M+FA-H	C18H18N2O8	41.6	14.8	-2.4931	3.61519	9.00594e-07	1.06084e-05	18.5338	1320.85	71.2668
Glyceric acid	1.86869	C00258	red	osa00630|osa00260|osa01200|osa00030|osa00561	Glyoxylate and dicarboxylate metabolism|Glycine, serine and threonine metabolism|Carbon metabolism|Pentose phosphate pathway|Glycerolipid metabolism	0.79_87.0083m/z	87.0083	0.789083	neg	HMDB0000139	Organic oxygen compounds	Organooxygen compounds	Carbohydrates and carbohydrate conjugates	M-H2O-H	C3H6O4	38.8	0	-4.18646	1.28365	6.4137e-05	0.000261445	3.65202	221.929	60.7689
Guanine	-1.71152	C00242	blue	osa00230	Purine metabolism	0.90_152.0563m/z	152.056	0.902333	pos	315	Organoheterocyclic compounds	Imidazopyrimidines	Purines and purine derivatives	M+H	C5H5N5O	56.8	88.5	-2.76309	2.14584	2.36131e-08	1.07458e-06	0.305337	192.554	630.628
Guanosine	-1.6799	C00387	blue	osa00230	Purine metabolism	0.84_284.0992m/z	284.099	0.844667	pos	87	Nucleosides, nucleotides, and analogues	Purine nucleosides	Unclassified	M+H	C10H13N5O5	58.1	92.8	0.905801	2.1807	3.80417e-09	3.7652e-07	0.312105	205.035	656.941
Hexadecanedioic acid	-0.384886	C19615	blue	osa00073	Cutin, suberine and wax biosynthesis	13.84_286.2144n	309.204	13.843	pos	HMDB0000672	Lipids and lipid-like molecules	Fatty Acyls	Fatty acids and conjugates	M+Na, M+K	C16H30O4	40.1	1.56	0.06862	1.65155	0.00146583	0.00360506	0.765839	924.564	1207.26
Isocitrate	-0.461166	C00311	blue	osa01230|osa01210|osa00630|osa00020|osa01200	Biosynthesis of amino acids|2-Oxocarboxylic acid metabolism|Glyoxylate and dicarboxylate metabolism|Citrate cycle (TCA cycle)|Carbon metabolism	0.79_192.0266n	191.02	0.789083	neg	3328	Organic acids and derivatives	Carboxylic acids and derivatives	Tricarboxylic acids and derivatives	M-H2O-H, M-H	C6H8O7	49.6	51.5	-2.26296	3.22969	7.72874e-05	0.000303319	0.726399	2714.2	3736.51
Isoquercitrin	0.416784	C05623	red	osa00944	Flavone and flavonol biosynthesis	2.48_464.0955n	465.103	2.47658	pos	50502	Phenylpropanoids and polyketides	Flavonoids	Flavonoid glycosides	M+H, M+Na	C21H20O12	53.7	69.9	0.134296	2.5715	0.000346394	0.00105491	1.33495	2642.07	1979.16
Quercetin 3-O-glucoside	1.08993	C05623	red	osa00944	Flavone and flavonol biosynthesis	2.26_465.1028m/z	465.103	2.25777	pos	64227	Phenylpropanoids and polyketides	Flavonoids	Flavonoid glycosides	M+H	C21H20O12	56.8	84.9	0.0373689	2.92197	0.000150922	0.000530481	2.12864	1591.47	747.647
Kaempferol	1.52403	C05903	red	osa00944|osa00941	Flavone and flavonol biosynthesis|Flavonoid biosynthesis	2.46_287.0551m/z	287.055	2.46227	pos	LMPK12110003	Lipids and lipid-like molecules	Polyketides	Flavonoids	M+H	C15H10O6	47.2	39.2	0.42586	2.11119	8.62618e-09	6.48241e-07	2.87593	649.696	225.908
L-2-Amino-4-methylenepentanedioic acid	-0.43611	C00651	blue	osa00660	C5-Branched dibasic acid metabolism	0.64_159.0526n	160.06	0.638517	pos	HMDB0029433	Organic acids and derivatives	Carboxylic acids and derivatives	Amino acids, peptides, and analogues	M+H-H2O, M+H	C6H9NO4	49.9	55.8	-3.49372	1.49949	6.01817e-05	0.000250095	0.739125	621.989	841.521
L-2-Aminoadipic acid	-0.20971	C00956	blue	osa01230|osa01210|osa00310|osa00300	Biosynthesis of amino acids|2-Oxocarboxylic acid metabolism|Lysine degradation|Lysine biosynthesis	0.64_161.0685n	162.076	0.638517	pos	3271	Organic acids and derivatives	Carboxylic acids and derivatives	Amino acids, peptides, and analogues	M+H-H2O, M+H	C6H11NO4	56.1	84.4	-2.19305	1.46375	0.00293967	0.00658707	0.864711	1454.43	1681.99
L-4-Hydroxyglutamate semialdehyde	1.88284	C05938	red	osa00330	Arginine and proline metabolism	0.80_128.0349m/z	128.035	0.803917	neg	HMDB0006556	Organic acids and derivatives	Carboxylic acids and derivatives	Amino acids, peptides, and analogues	M-H2O-H	C5H9NO4	38.6	0	-2.56681	1.50079	2.08448e-07	3.85368e-06	3.68801	294.675	79.9009
L-Glutamic acid	0.488312	C00025	red	osa01230|osa00330|osa02010|osa01210|osa00660|osa00630|osa00220|osa00250|osa00970|osa00650|osa00910|osa00430|osa01200|osa00480|osa00999|osa00340|osa00860	Biosynthesis of amino acids|Arginine and proline metabolism|ABC transporters|2-Oxocarboxylic acid metabolism|C5-Branched dibasic acid metabolism|Glyoxylate and dicarboxylate metabolism|Arginine biosynthesis|Alanine, aspartate and glutamate metabolism|Aminoacyl-tRNA biosynthesis|Butanoate metabolism|Nitrogen metabolism|Taurine and hypotaurine metabolism|Carbon metabolism|Glutathione metabolism|Bio…	0.60_147.0526n	130.049	0.595183	pos	HMDB0000148	Organic acids and derivatives	Carboxylic acids and derivatives	Amino acids, peptides, and analogues	M+H-H2O, M+H	C5H9NO4	46.8	39.1	-3.74467	2.43475	1.54867e-05	8.60889e-05	1.4028	1999	1425
L-Glutamine	-0.380469	C00064	blue	osa01230|osa02010|osa00630|osa00220|osa00230|osa00250|osa00970|osa00910|osa00240	Biosynthesis of amino acids|ABC transporters|Glyoxylate and dicarboxylate metabolism|Arginine biosynthesis|Purine metabolism|Alanine, aspartate and glutamate metabolism|Aminoacyl-tRNA biosynthesis|Nitrogen metabolism|Pyrimidine metabolism	0.57_146.0687n	145.062	0.572767	neg	18	Organic acids and derivatives	Carboxylic acids and derivatives	Amino acids, peptides, and analogues	M-H2O-H, M-H	C5H10N2O3	50.6	57.6	-2.82049	1.75939	0.00610423	0.0124321	0.768188	1128.21	1468.66
L-Isoleucine	0.650812	C00407	red	osa01230|osa02010|osa01210|osa00290|osa00970|osa00280|osa00960|osa00460|osa00966	Biosynthesis of amino acids|ABC transporters|2-Oxocarboxylic acid metabolism|Valine, leucine and isoleucine biosynthesis|Aminoacyl-tRNA biosynthesis|Valine, leucine and isoleucine degradation|Tropane, piperidine and pyridine alkaloid biosynthesis|Cyanoamino acid metabolism|Glucosinolate biosynthesis	1.04_132.1014m/z	132.101	1.03567	pos	23	Organic acids and derivatives	Carboxylic acids and derivatives	Amino acids, peptides, and analogues	M+H	C6H13NO2	57.6	92.6	-3.55785	2.73348	1.39162e-06	1.43878e-05	1.57005	1970.91	1255.32
L-Lyxonate	-0.795563	C05412	blue	osa00040|osa00053	Pentose and glucuronate interconversions|Ascorbate and aldarate metabolism	0.60_165.0402m/z	165.04	0.602083	neg	HMDB0060255	Organic oxygen compounds	Organooxygen compounds	Carbohydrates and carbohydrate conjugates	M-H	C5H10O6	55.3	80.3	-1.86139	1.38078	5.565e-06	3.93428e-05	0.576118	249.416	432.925
L-Phenylalanine	30.4125	C00079	red	osa01230|osa02010|osa01210|osa00940|osa00360|osa00970|osa00400|osa00960|osa00460|osa00966	Biosynthesis of amino acids|ABC transporters|2-Oxocarboxylic acid metabolism|Phenylpropanoid biosynthesis|Phenylalanine metabolism|Aminoacyl-tRNA biosynthesis|Phenylalanine, tyrosine and tryptophan biosynthesis|Tropane, piperidine and pyridine alkaloid biosynthesis|Cyanoamino acid metabolism|Glucosinolate biosynthesis	2.52_164.0710m/z	164.071	2.52233	neg	HMDB0000159	Organic acids and derivatives	Carboxylic acids and derivatives	Amino acids, peptides, and analogues	M-H	C9H11NO2	56.8	93.8	-4.46872	1.18333	0.0211805	0.0371759	1.42916e+09	169.257	1.18431e-07
Melibiose	0.67322	C05402	red	osa00052|osa02010	Galactose metabolism|ABC transporters	0.60_381.0793m/z	381.079	0.595183	pos	3478	Organic oxygen compounds	Organooxygen compounds	Carbohydrates and carbohydrate conjugates	M+K	C12H22O11	38.7	0	-0.0835504	3.38629	0.000619798	0.00172743	1.59463	3118.03	1955.33
N-Acetyl-D-phenylalanine	5.0825	C05620	red	osa00360	Phenylalanine metabolism	2.52_206.0819m/z	206.082	2.52233	neg	5498	Unclassified	Unclassified	Unclassified	M-H	C11H13NO3	57.1	91.3	-1.83599	4.05901	2.72396e-06	2.32958e-05	33.8832	1628.49	48.0619
N-Acetyl-L-glutamic acid	-1.71884	C00624	blue	osa01230|osa01210|osa00220	Biosynthesis of amino acids|2-Oxocarboxylic acid metabolism|Arginine biosynthesis	0.62_234.0617m/z	234.062	0.616433	neg	3325	Organic acids and derivatives	Carboxylic acids and derivatives	Amino acids, peptides, and analogues	M+FA-H	C7H11NO5	37.9	0	-1.42763	1.17497	9.78681e-05	0.000371688	0.303792	59.1383	194.667
N1-(alpha-D-ribosyl)-5,6-dimethyl-benzimidazole	1.75538	C05775	red	osa00860	Porphyrin and chlorophyll metabolism	2.11_323.1245m/z	323.124	2.10552	neg	HMDB0011112	Nucleosides, nucleotides, and analogues	Benzimidazole ribonucleosides and ribonucleotides	Unclassified	M+FA-H	C14H18N2O4	48.6	45.7	-1.44816	1.43992	1.08231e-07	2.57597e-06	3.37615	280.688	83.1385
Naringin	18.7546	C09789	red	osa00941	Flavonoid biosynthesis	2.71_580.1804n	581.188	2.70708	pos	LMPK12140235	Lipids and lipid-like molecules	Polyketides	Flavonoids	M+H, M+Na, M+NH4	C27H32O14	51.2	61.8	2.03781	2.35451	6.60003e-06	4.47875e-05	442268	533.678	0.00120669
Normetanephrine	1.73133	C05589	red	osa00350	Tyrosine metabolism	1.28_164.0715m/z	164.072	1.27973	neg	HMDB0000819	Benzenoids	Phenols	Methoxyphenols	M-H2O-H	C9H13NO3	47.8	40.9	-1.00833	4.02299	6.10633e-11	8.25982e-08	3.32033	2199.55	662.449
Nostoxanthin	3.85314	C16284	red	osa00906	Carotenoid biosynthesis	2.84_623.4109m/z	623.411	2.83623	pos	LMPR01070104	Lipids and lipid-like molecules	Prenol lipids	Isoprenoids	M+Na	C40H56O4	39.8	25.1	6.38681	1.93405	6.72334e-07	8.57965e-06	14.4514	383.921	26.5663
Oleic acid	-3.4965	C00712	blue	osa00073|osa00061|osa01040	Cutin, suberine and wax biosynthesis|Fatty acid biosynthesis|Biosynthesis of unsaturated fatty acids	9.36_282.2559n	281.249	9.35717	neg	LMFA01030002	Lipids and lipid-like molecules	Fatty Acyls	Fatty Acids and Conjugates	M-H, M+FA-H	C18H34O2	39.9	0.941	0.0255135	4.63211	7.82682e-05	0.000306428	0.0886029	204.638	2309.61
PC(18:1(11Z)/18:1(9Z))	-1.23733	C00157	blue	osa00591|osa00590|osa00592|osa00564	Linoleic acid metabolism|Arachidonic acid metabolism|alpha-Linolenic acid metabolism|Glycerophospholipid metabolism	9.35_786.6000m/z	786.6	9.35058	pos	59518	Lipids and lipid-like molecules	Glycerophospholipids	Glycerophosphocholines	M+H	C44H84NO8P	35.1	1.6	-0.937499	2.24934	0.020996	0.0368999	0.424156	449.943	1060.8
Petunidin 3-glucoside	1.37265	C12139	red	osa00942	Anthocyanin biosynthesis	2.51_479.1186m/z	479.119	2.50558	pos	47116	Phenylpropanoids and polyketides	Flavonoids	Flavonoid glycosides	M+H	C22H22O12	54.9	75.8	0.39328	2.98724	2.56501e-05	0.000127559	2.58946	1412.04	545.303
PGF2alpha	-4.28021	C00639	blue	osa00590	Arachidonic acid metabolism	4.68_399.2375m/z	399.238	4.68323	neg	LMFA03010002	Lipids and lipid-like molecules	Fatty Acyls	Eicosanoids	M+FA-H	C20H34O5	43.2	40.6	-3.62748	1.10028	2.55919e-07	4.42866e-06	0.0514668	6.26483	121.726
Phenyllactic acid	1.72104	C01479	red	osa00960	Tropane, piperidine and pyridine alkaloid biosynthesis	1.28_147.0449m/z	147.045	1.27973	neg	HMDB0000779	Phenylpropanoids and polyketides	Phenylpropanoic acids	Unclassified	M-H2O-H	C9H10O3	40.7	5.46	-1.26532	1.02052	2.54616e-06	2.21962e-05	3.29674	143.454	43.5138
PRE	1.57207	C00254	red	osa01230|osa00400|osa00999	Biosynthesis of amino acids|Phenylalanine, tyrosine and tryptophan biosynthesis|Biosynthesis of secondary metabolites - unclassified	2.74_956.2219n	979.211	2.73608	pos	HMDB0041300	Lipids and lipid-like molecules	Prenol lipids	Terpene glycosides	M+NH4, M+Na, M+H	C44H44O24	37.7	2.63	-0.350921	1.07069	1.94909e-05	0.00010252	2.9733	167.468	56.3239
Pyruvic acid	1.39865	C00022	red	osa01230|osa00330|osa01210|osa00660|osa00630|osa00290|osa00360|osa00250|osa00260|osa00350|osa00040|osa00650|osa00020|osa00430|osa01200|osa00010|osa00030|osa00261|osa00900|osa00053|osa00270|osa00710|osa01502|osa00770|osa00620|osa00730|osa00760|osa00440	Biosynthesis of amino acids|Arginine and proline metabolism|2-Oxocarboxylic acid metabolism|C5-Branched dibasic acid metabolism|Glyoxylate and dicarboxylate metabolism|Valine, leucine and isoleucine biosynthesis|Phenylalanine metabolism|Alanine, aspartate and glutamate metabolism|Glycine, serine and threonine metabolism|Tyrosine metabolism|Pentose and glucuronate interconversions|Butanoate metabo…	0.66_87.0081m/z	87.0081	0.659417	neg	LMFA01060077	Lipids and lipid-like molecules	Fatty Acyls	Fatty Acids and Conjugates	M-H	C3H4O3	38.1	0	-7.55147	1.48026	0.00060296	0.00168513	2.63654	357.522	135.603
Quercetin	1.07521	C00389	red	osa00944|osa00941	Flavone and flavonol biosynthesis|Flavonoid biosynthesis	2.26_303.0502m/z	303.05	2.25777	pos	LMPK12110004	Lipids and lipid-like molecules	Polyketides	Flavonoids	M+H	C15H10O7	51.5	59.3	0.867357	4.22863	0.000300869	0.000941709	2.10703	3399.63	1613.47
Rumenic acid	-2.65472	C04056	blue	osa00591	Linoleic acid metabolism	8.79_279.2328m/z	279.233	8.78887	neg	LMFA01030118	Lipids and lipid-like molecules	Fatty Acyls	Fatty Acids and Conjugates	M-H	C18H32O2	41	6.02	-0.635039	2.79788	0.000702924	0.00191827	0.1588	150.375	946.947
Rutin	0.925457	C05625	red	osa00944	Flavone and flavonol biosynthesis	2.39_610.1535n	611.161	2.3861	pos	3677	Phenylpropanoids and polyketides	Flavonoids	Flavonoid glycosides	M+H, M+Na	C27H30O16	53.8	69.4	0.136618	10.2557	1.20302e-06	1.28809e-05	1.89929	21254.8	11191
Salvianin	0.463014	C12647	red	osa00942	Anthocyanin biosynthesis	2.48_927.1826m/z	927.183	2.47983	neg	46820	Unclassified	Unclassified	Unclassified	M-H	C42H40O24	37.9	0	-1.17748	1.06768	0.0173597	0.0311087	1.37842	492.554	357.333
SM(d18:1/18:0)	-6.51979	C00550	blue	osa00600	Sphingolipid metabolism	8.87_714.6043m/z	714.604	8.87295	pos	HMDB0001348	Lipids and lipid-like molecules	Sphingolipids	Phosphosphingolipids	M+H-H2O	C41H84N2O6P+	37.7	0	1.27565	1.00746	0.00479695	0.0100314	0.010898	1.21996	111.944
Spermidine	2.61216	C00315	red	osa00330|osa02010|osa00940|osa00410|osa00480	Arginine and proline metabolism|ABC transporters|Phenylpropanoid biosynthesis|beta-Alanine metabolism|Glutathione metabolism	0.49_146.1648m/z	146.165	0.493017	pos	254	Organic nitrogen compounds	Organonitrogen compounds	Amines	M+H	C7H19N3	54.8	78	-2.85674	2.9081	6.59995e-07	8.48537e-06	6.11419	966.343	158.049
Subaphylline	0.457323	C10497	red	osa00330	Arginine and proline metabolism	1.74_263.1398m/z	263.14	1.7362	neg	HMDB0033463	Phenylpropanoids and polyketides	Cinnamic acids and derivatives	Hydroxycinnamic acids and derivatives	M-H	C14H20N2O3	51.8	62.2	-1.29572	1.5602	0.001756	0.00421274	1.37299	935.476	681.341
Sucrose	1.37974	C00089	red	osa00052|osa02010|osa00500	Galactose metabolism|ABC transporters|Starch and sucrose metabolism	0.62_342.1163n	360.15	0.624017	pos	HMDB0000258	Organic oxygen compounds	Organooxygen compounds	Carbohydrates and carbohydrate conjugates	M+H-H2O, M+NH4, M+H	C12H22O11	48.9	47.6	0.332708	6.46519	2.1688e-09	2.65566e-07	2.60221	6452.86	2479.76
trans-Cinnamic acid	1.71709	C00423	red	osa00940|osa00360|osa00130	Phenylpropanoid biosynthesis|Phenylalanine metabolism|Ubiquinone and other terpenoid-quinone biosynthesis	1.30_148.0519n	166.086	1.29815	pos	63104	Phenylpropanoids and polyketides	Cinnamic acids and derivatives	Cinnamic acids	M+H, M+NH4, M+H-H2O	C9H8O2	48.7	49.8	-3.65119	5.19245	1.65929e-06	1.64832e-05	3.28772	3712.72	1129.27
Uridine	-2.31141	C00299	blue	osa00240	Pyrimidine metabolism	0.79_243.0620m/z	243.062	0.789083	neg	HMDB0000296	Nucleosides, nucleotides, and analogues	Pyrimidine nucleosides	Unclassified	M-H	C9H12N2O6	50.3	59.6	-1.05595	1.07471	3.18435e-06	2.61502e-05	0.201464	27.9631	138.8
