# Supplementary material for: Transcriptome and Metabolome Analyses Provide Insights into the Stomium Degeneration Mechanism in Lily
Source: Int J Mol Sci. 2021 Nov 9;22(22):12124. doi: 10.3390/ijms222212124 (PMC8619306; doi:10.3390/ijms222212124)
Supplement: Supplementary file 1 [file ijms-22-12124-s001.zip › Table S6 The primers of genes related septum degeneration.xlsx]

## Sheet: Sheet1
Pectate lyase-F	CGCTACATCGCTCCCCATAT
Pectate lyase-R	CCGGCTTGGCTTTGATTAAG
Pectate lyase8-F	AGGTGCAGGCATGGCTACTT
Pectate lyase8-R	TCCAGCCCTTCCAGATGCT
Pectinesterase-F	GGTGGCAAAGGACGGAAGT
Pectinesterase-R	CCGTCGACAAAATTCTTGCA
TIP2-2-F	CTTTGGCCATCGGCTTTATC
TIP2-2-R	CTCCGTCGACAAGAATGCAA
Cathepsin B-like-F	GGTGGCCATGCTGTGAAGTT
Cathepsin B-like-R	TGCCTCCATGCCAGCATAG
Cysteine proteinase 1-like-F	GAAGATCAGATTGCCGCTAACC
Cysteine proteinase 1-like-R	CTTGAGACGGATCGGTGCAT
Cysteine proteinase 2-F	GCGTCCAGTTAGCATTGCATT
Cysteine proteinase 2-R	CCCAGTCATTTCCCCATGAA
Cysteine proteinase ATG4B-F	CAGGCAGGAAGGGATTATGG
Cysteine proteinase ATG4B-R	AGCCGCAGTGTCGATACAGA
Cysteine proteinase CPRZ-F	TGAAGCCCCCAGTTGTTTGT
Cysteine proteinase CPRZ-R	CATCGGGTTGTTCTTGCTCAT
Cysteine proteinase RD21-F	GCGGGTTATTCTTGCTCATTTG
Cysteine proteinase RD21-R	CCGACAGTCTGCGACGAATAC
Cysteine proteinase-F	TGGACCATGCTGTGCTAATTG
Cysteine proteinase-R	GGGTCAGGCGAAGGAGGAT
Cysteine proteinase CPRS1-F	GGATGAGCTAAAGCACGCAGTT
Cysteine proteinase CPRS1-R	CCCAGTCATTTCCCCATGAA
